# Supplementary material for: Edge curvature drives endoplasmic reticulum reorganization and dictates epithelial migration mode
Source: Nat Cell Biol. 2025 Aug 18;27(10):1660–75. doi: 10.1038/s41556-025-01729-3 (PMC12527913; doi:10.1038/s41556-025-01729-3)
Supplement: Supplementary file 18 — Statistics source data. [file 41556_2025_1729_MOESM18_ESM.xlsx]

## Sheet: Fig1 c
Microtubule(convex)	Microtubule (concave)	Actin (convex)	Actin (Concave	ER (Convex)	ER (Concave)
1.17836	0.823993	0.886925	0.689548	1.53323	1.35506
1.00463	0.923271	1.02525	0.914967	1.71302	0.352972
1.09424	0.677613	1.06741	0.825701	0.936996	0.819951
0.907501	0.845095	1.42244	0.745318	1.20108	1.21066
0.964401	0.82917	1.24973	0.551373	1.18738	0.977229
0.862499	0.702162	1.01143	1.005	1.1736	0.484853
0.754664	0.776893	0.913109	0.386581	1.73839	0.544129
0.822455	1.22951	0.909076	0.90497	1.03755	0.646755
1.06153	0.601948	1.04486	0.980192	2.01994	1.553
1.36836	0.589433	1.02105	0.839842	0.97561	1.14235
1.33299	0.92636	1.29953	0.981713	1.317	0.53599
1.06452	0.509759	0.668773	0.714121	0.926876	0.465489
0.936487	0.61364	1.32158	0.852727	1.17275	0.69027
0.855245	1.03506	1.03436	0.599807	0.772497	0.3468
0.991817	0.568358	0.96922	0.785998	1.44561	0.709236
1.21356	0.767666	0.92349	0.774919	1.27603	0.5567
1.52022	0.919993	1.56097	0.447749	1.1477	0.744942
0.803622	1.03207	1.02123	0.806893	1.43643	1.279
0.811768	0.910548	0.963732	0.611142	1.52316	1.09918
1.008	0.830779	1.00417	0.762654	0.897074	0.749282
0.713961	0.722574	1.1899	0.712936	1.71224	0.504482
0.933051	0.665314	1.14134	0.558292	1.49853	0.481375
1.29717	0.909262	1.11778	0.498026	1.07769	0.710996
1.33212	0.598105	0.853463	0.670842	1.42202	0.675227
1.3106	0.401039	1.15344	0.783409	1.32948	0.79678
0.951681	0.46631	1.40233	0.948794	1.12807	0.660561
0.896275	0.532339	1.20674	0.895414	1.0607	0.634224
0.917201	0.644121	0.935125	1.19627	1.00958	0.579173
1.47953	0.822219	1.16301	0.391806	1.14063	0.682625
0.896127	0.741856	1.47836	0.608969	1.13054	0.992763
1.33622	0.656769	0.75009	0.66749	1.0883	0.493317
0.817054	1.18795	1.20284	0.733499	0.68818	0.533975
0.826506	0.604856	1.09418	0.76158	0.997223	0.424531
1.04098	0.446385	1.08753	0.724728	0.966416	0.576616
0.767706	0.871908	0.98531	0.484288	1.21955	0.790205
0.97137	0.483516	0.804273	0.682302	1.14312	0.482441
0.695384	0.998483	1.08869	0.865113	1.30315	0.664294
1.06153	1.31671	1.10307	0.259122	0.839341	1.10537
0.805996	0.667355	0.907877	0.75442	0.993305	0.502151
0.757309	0.938884	1.20205	0.541277	1.04894	0.530049
0.941368	0.667646	1.15647	0.75138	1.03059	1.12697
1.14532	0.987197	1.17651	0.474393	1.41451	0.651443
1.25119	1.11548	1.10495	0.630008	1.05354	0.656259
0.640933	1.0692	0.915255	0.52447	1.24888	0.806869
1.26781	0.420053	1.16069	0.767698	1.14809	0.849145
0.787956	0.522907	1.29237	0.693973	1.4578	0.620979
1.39502	0.391461	0.715093	0.569127	1.33085	0.303224
0.783937	0.436138	1.16089	0.449325	1.60064	0.714287
1.52079	0.393011	0.898831	0.575169	1.31014	0.589325
1.00226	0.632633	1.11657	0.839618	1.03132	0.288035
1.15429	0.5877	0.90782	0.76311	0.771801	1.00921
0.97227	0.86606	1.09994	0.62278	1.15086	0.735595
0.969754	0.584629	1.17372	0.588403	1.13207	0.502871
0.639046	0.700924	0.698796	0.525906	1.03035	1.1254
0.922254	0.650635	1.0399	1.07121	1.03059	0.881863
0.959626	0.366117	1.10292	0.613687	1.08108	0.962005
0.876686	0.621121	1.29483	0.0854148	0.797193	0.480691
0.858243	0.55791	1.044	0.829734	1.39509	0.932245
1.11553	0.780874	1.14245	0.684959	1.12006	0.368318
0.534649	0.566288	0.988265	0.641135	1.00351	1.45722
1.29171	0.37499	1.2746	0.362823	1.45111	0.547105
0.718968	0.856339	1.0052	0.778936	1.03933	0.771822
	0.516794	1.16546		1.39541	0.671362
	0.319654	0.811428		1.26399	0.443848
	0.588856	0.906911		1.20921	0.53343
	0.635825	0.691043		0.84865	0.844232
	0.655376	1.12602		0.911557	0.749052
	0.254144	1.05659		0.910694	0.811777
	0.717706	0.820095		0.931051	0.393018
		0.833277		1.42657	0.224367
		1.15859		1.29993	0.700683
		0.770705		1.88289	0.895197
		1.23192		1.19942	1.45176
		0.903903		0.766845	0.59568
				1.24713	0.622794
				1.01347
				1.13058
				1.37789
				0.97062
				1.20007
				0.694476
				0.965507
				1.44484

## Sheet: Fig 1d
	Curvature			-0.0668125	-0.0379444	-0.0225263	-0.00752308	0.00808333	0.038	0.0691667	0.115385
	Fraction of ER tubules			0.0955397	0.294717	0.179399	0.852503	0.316429	0.65941	0.927928	0.818011
				0.601241	0.201512	0.402924	0.126798	0.406662	0.394039	0.959726	0.628307
				0.0932227	0.313333	0.145378	0.607952	0.390657	0.334916	0.656399	0.631982
				0.0878276	0.620887	0.304069	0.296534	0.528086	0.481708	0.683943	0.90061
				0.154054	0.286434	0.103929	0.414252	0.366114	0.543806	0.812842	0.837511
				0.169171	0.13427	0.134792	0.178643	0.475504	0.732576	0.547893	0.919472
				0.130249	0.203654	0.148075	0.252248	0.457296	0.383867	0.0904383	0.989312
				0.246801	0.158314	0.222131	0.106633	0.425291	0.770259	0.460706	0.800557
				0.158847	0.35306	0.180377	0.455371	0.224074	0.413495	0.787344	0.853488
				0.380877	0.0997677	0.213675	0.382954	0.474275	0.481407	0.754276	0.987535
				0.0561312	0.275897	0.50336	0.110511	0.442137	0.918552	0.757329	0.772767
				0.219743	0.440169	0.719796	0.312612	0.446341	0.543447	0.583547	0.960239
				0.338225	0.0478121	0.803855	0.273319		0.670262		0.915815
				0.237817	0.021729	0.385941			0.754276
				0.136979	0.370108	0.137115			0.757329
				0.492662	0.21806	0.166313
					0.623905	0.0283334
					0.338512	0.327954
						0.301515

## Sheet: Fig 1e
Convex	Concave
0.224074	0.253547
0.65941	0.655449
0.919472	0.450848
0.927928	0.0933788
0.959726	0.36821
0.818011	0.402225
0.394039	0.270517
0.334916	0.625034
0.656399	0.286082
0.683943	0.436592
0.628307	0.249169
0.481708	0.177672
0.543806	0.132183
0.631982	0.512307
0.989312	0.297962
0.316429	0.108992
0.732576	0.216364
0.474275	0.237242
0.800557	0.111811
0.383867	0.150585
0.812842	0.590554
0.442137	0.102731
0.853488	0.0717166
0.90061	0.101756
0.547893	0.545807
0.770259	0.12633
0.413495	0.655627
0.481407	0.117418
0.406662	0.214013
0.918552	0.0917103
0.987535	0.0497996
0.0904383	0.0576313
0.772767	0.0741106
0.390657	0.152019
0.528086	0.0780635
0.543447	0.39953
0.446341	0.243084
0.460706	0.081243
0.457296	0.638621
0.787344	0.19564
0.425291	0.0610289
0.960239	0.244145
0.670262	0.46905
0.837511	0.179173
0.754276	0.479398
0.757329	0.210914
0.366114	0.00974537
0.915815	0.357282
0.475504	0.534228
0.583547	0.250983
	0.277204
	0.46779

## Sheet: Fig 1h
Curvature			-0.07	-0.0353636	-0.0223684	-0.0123913	-0.007	0.00776923	0.0244167	0.0507692	0.0772727	0.1175
Fraction of Climp63 at front			0.54575	0.683013	0.825393	0.735635	0.54575	0.548821	0.365559	0.460727	0.388773	0.308337
			0.672238	0.58579	0.628524	0.647861	0.672238	0.575662	0.48397	0.448802	0.459523	0.285953
			0.605439	0.661625	0.705111	0.529342	0.494685	0.639752	0.664129	0.534765	0.401568	0.343446
			0.724649	0.697807	0.643649	0.568245	0.454526	0.619895	0.443981	0.678228	0.428954	0.373933
			0.488799	0.691017	0.288822	0.546272	0.711834	0.782821	0.413704	0.455164	0.46071	0.304507
			0.759945	0.708891	0.879905	0.766988	0.8372	0.718116	0.616465	0.550758	0.465397	0.505357
			0.538169	0.783447	0.690367	0.518313	0.783325	0.725972	0.666415	0.433944	0.384234	0.146038
			0.636524	0.54407	0.754383	0.573253	0.672794	0.627505	0.57743	0.526962	0.543361	0.422017
			0.587877	0.438126	0.80247	0.672211	0.504041	0.654818	0.553969	0.428634	0.562861	0.388811
			0.640729	0.446462	0.651068	0.826636	0.636871	0.404877	0.593411	0.249977	0.402346	0.373993
			0.749226	0.628226	0.718993	0.796782	0.63118	0.578703	0.614083	0.595219	0.390019	0.204543
			0.646188	0.558425	0.807595	0.652252	0.530781	0.51813	0.533585	0.487269		0.257544
			0.865833	0.506165	0.653102	0.718983	0.67621	0.636836		0.541092		0.176759
			0.753108	0.683759	0.494083	0.571323	0.581894					0.42311
			0.622699	0.661932	0.648291	0.587294	0.778905					0.23828
			0.813278	0.75539	0.661335	0.579586	0.754448					0.383757
			0.534316	0.808538	0.545179	0.916959	0.772921
			0.643927	0.516626	0.543622	0.691126
			0.704638	0.589058	0.87718	0.583368
			0.755924	0.660668		0.62795
			0.673789	0.708056		0.963077
			0.756244	0.774153		0.560315
			0.428781			0.838687
			0.755583
			0.758745
