# Supplementary material for: Edge curvature drives endoplasmic reticulum reorganization and dictates epithelial migration mode
Source: Nat Cell Biol. 2025 Aug 18;27(10):1660–75. doi: 10.1038/s41556-025-01729-3 (PMC12527913; doi:10.1038/s41556-025-01729-3)
Supplement: Supplementary file 19 — Statistics source data. [file 41556_2025_1729_MOESM19_ESM.xlsx]

## Sheet: Fig 2c
Convex	Concave
0.297389	0.787689
0.159222	0.525842
0.376499	0.374557
0.30935	0.432821
0.480782	0.638199
0.299882	0.699942
0.27979	0.439549
0.17702	0.488685
0.261696	0.556183
0.0868393	0.606531
0.135389	0.55488
0.637627	0.791097
0.403673	0.742982
0.453699	0.466547
0.142937	0.709074
0.189522	0.746072
0.29221	0.660905
0.300222	0.178092
0.558002	0.28269
0.267476	0.304702
0.14439	0.483609
0.0997975	0.291415
0.10887	0.585612
0.293274	0.573953
0.323693	0.852847
0.290356	0.345303
0.294808	0.500128
0.0680502	0.437557
0.376266	0.53654
0.156774	0.936344
	0.507736
	0.661274
	0.784029
	0.526126
	0.848516
	0.425386
	0.57063
	0.52416
	0.272433

## Sheet: Fig 2d
Convex	Concave
0.212114	0.687718
0.305013	0.202955
0.241768	0.379336
0.0616369	0.534775
0.424514	0.37151
0.288342	0.452425
0.113789	0.658574
0.0898945	0.415931
0.108782	0.849412
0.284098	0.395185
0.304231	0.496237
0.324425	0.487863
0.0411953	0.42146
0.0877853	0.527122
0.331937	0.819593
0.145629	0.87664
0.244293	0.439797
0.541189	0.665384
0.41512	0.494036
0.194687	0.761179
0.264033	0.761938
0.231614	0.58086
0.155699	0.769573
0.162331	0.398028
0.137208	0.389704
0.284044	0.391594
0.323156	0.338875
0.116762	0.560666
0.205191	0.558189
0.266751	0.66221
0.183225	0.415988
0.0957881	0.563206
0.275444	0.434812
0.318922	0.477945
0.362284	0.329596
0.266521	0.44402
0.313302	0.79172
0.210205	0.504456
0.248489	0.692907
0.268893	0.490974
0.262434	0.478037
0.454485	0.39666
0.32776	0.542878
0.55751	0.706957
0.404768	0.441568
0.273845	0.731329
0.395237	0.610891
0.261671	0.460551
0.559591	0.607852
0.279946	0.603212
0.113691	0.479189
0.35177	0.38702
0.507868	0.446651
0.245236	0.63957
0.247268	0.667756
0.121148	0.910657
0.179481	0.502935
0.306146	0.511736
	0.879809
	0.804117
	0.486953
	0.823805
	0.69932
	0.411258
	0.477061
	0.686207
	0.531403
	0.534246
	0.582103
	0.583998
	0.614827
	0.499875
	0.546546

## Sheet: Fig 2j
Concave
Time	Fraction of ER tubule
00mins	0.35864	0.467342	0.411999	0.357928	0.349392	0.52706	0.259479	0.25931	0.153853
10mins	0.248473	0.330555	0.333549	0.419413	0.215726	0.339802	0.286097	0.193012	0.0574501
20mins	0.278359	0.262107	0.177144	0.321671	0.210717	0.356083	0.195693	0.14605	0.0436888
30mins	0.278359	0.262107	0.207557	0.25656	0.155033	0.328531	0.18655	0.0796821	0.0281371
40mins	0.266659	0.290514	0.207557	0.130179	0.158581	0.36951	0.192116	0.123517	0.019703
50mins	0.273759	0.352046	0.108272	0.0867327	0.16176	0.424665	0.130971	0.0590337	0.0365971
60mins	0.162635	0.312696	0.0951669	0.12163	0.16176	0.37445	0.115813	0.0986365	0.0316784
Convex
Time	Fraction of ER Tubule
00mins	0.771966	0.6781	0.572	0.5	0.7	0.68	0.63
10mins	0.77321	0.658	0.7878	0.47	0.717	0.599	0.6
20mins	0.85297	0.7813	0.844	0.597	0.739	0.689	0.608
30mins	0.904	0.7855	0.7588	0.76	0.837	0.799	0.7
40mins	0.94845	0.867	0.827	0.733	0.85	0.7881	0.72
50mins	0.998	0.795154	0.7469	0.7999	0.99	0.899	0.74
60mins	0.922	0.7	0.69	0.808	0.981	0.76	0.8
