# Supplementary material for: Edge curvature drives endoplasmic reticulum reorganization and dictates epithelial migration mode
Source: Nat Cell Biol. 2025 Aug 18;27(10):1660–75. doi: 10.1038/s41556-025-01729-3 (PMC12527913; doi:10.1038/s41556-025-01729-3)
Supplement: Supplementary file 20 — Statistics source data. [file 41556_2025_1729_MOESM20_ESM.xlsx]

## Sheet: Fig 3b
Convex (control)
Direction	Frequency
0	0.0465749	0.0670491	0.0500085	0.063765	0.0844263	0.0837679	0.0352868	0.0628365	0.0334896	0.12987	0.043541	0.0562013	0.085089	0.0769065	0.116091	0.0299495	0.0605067	0.112097	0.157725	0.0438506	0.0541435	0.0520145	0.0542372	0.0504718	0.0569935	0.0635826	0.0534499	0.0245365	0.0375811	0.0436915	0.0926625	0.0582609	0.082036	0.160814	0.0650362	0.0928061	0.0557631	0.0646521	0.0780775	0.0713873	0.120391	0.0503512	0.0491988	0.0312551	0.165433	0.0930162	0.0450489	0.0655047	0.0695872
20	0.0436611	0.143258	0.0556162	0.0729383	0.0910465	0.0718359	0.0377868	0.0800857	0.0784722	0.0720911	0.0791002	0.0625389	0.0444959	0.17588	0.0722433	0.0354701	0.107872	0.0703277	0.104324	0.0778279	0.13005	0.0507352	0.0392997	0.0915039	0.0949443	0.053853	0.059394	0.0541972	0.0432202	0.0416085	0.152311	0.0643917	0.0517475	0.0800278	0.0784249	0.0605656	0.0632374	0.118075	0.0765127	0.0622767	0.106925	0.0446615	0.0443536	0.0953862	0.0786241	0.0963684	0.0510573	0.0529803	0.11454
40	0.0539445	0.181631	0.0556045	0.0803476	0.0675929	0.0776062	0.0375957	0.10694	0.213208	0.0623691	0.0918822	0.111849	0.0413458	0.198839	0.102572	0.0596076	0.174017	0.125412	0.0537099	0.133673	0.146764	0.0557806	0.040979	0.1756	0.102592	0.0812012	0.149584	0.136043	0.0766191	0.0848335	0.123163	0.112556	0.049371	0.0813023	0.11822	0.044181	0.0672794	0.171388	0.0839964	0.0750552	0.125413	0.0495986	0.164382	0.28748	0.0714816	0.0981057	0.064225	0.0784087	0.0697219
60	0.104037	0.145167	0.0884255	0.128132	0.0646332	0.111454	0.0543713	0.211144	0.349748	0.0655694	0.0875837	0.189417	0.0424038	0.132643	0.15153	0.0994707	0.19781	0.10709	0.0389606	0.158769	0.175094	0.0608112	0.0422731	0.236011	0.142695	0.164769	0.162111	0.390073	0.251235	0.174603	0.110936	0.219037	0.0795252	0.0971412	0.20251	0.0455031	0.0770194	0.16512	0.0999511	0.0858888	0.0907498	0.0646553	0.290979	0.0559481	0.0634069	0.0897813	0.0666414	0.113703	0.0534117
80	0.263946	0.119937	0.14235	0.22639	0.0674613	0.148119	0.126557	0.181579	0.16182	0.0930617	0.143426	0.14076	0.0517692	0.0871665	0.111244	0.36474	0.0889573	0.0954396	0.0348168	0.189612	0.172693	0.119943	0.0565465	0.182466	0.215696	0.205206	0.231738	0.220584	0.321972	0.202376	0.123086	0.22181	0.129225	0.0924158	0.169161	0.0504001	0.0982554	0.12699	0.141308	0.114441	0.0676295	0.0938133	0.164078	0.0650248	0.0517175	0.160747	0.156951	0.210633	0.0554507
100	0.209932	0.0933508	0.211691	0.167365	0.108802	0.139992	0.338946	0.111083	0.0615331	0.125244	0.150422	0.123569	0.101506	0.0475008	0.117321	0.22835	0.0686633	0.111359	0.0445973	0.142338	0.101051	0.146809	0.098992	0.0712149	0.0962945	0.15163	0.11296	0.0680491	0.0953056	0.192624	0.117271	0.127256	0.112474	0.0835393	0.0968666	0.072339	0.189421	0.103748	0.119792	0.11631	0.0756024	0.211898	0.0685438	0.127852	0.0588279	0.129463	0.184153	0.108583	0.100746
120	0.1091	0.0721493	0.205806	0.0787704	0.167686	0.106144	0.233702	0.0869812	0.0264336	0.122968	0.235114	0.129411	0.224823	0.081004	0.0763122	0.0657666	0.11379	0.0908715	0.0907079	0.0917557	0.0527786	0.18847	0.123296	0.0400705	0.0757515	0.0961148	0.102292	0.0407635	0.0574771	0.0757814	0.0714383	0.053639	0.149464	0.0757148	0.076716	0.153302	0.212749	0.0751978	0.129128	0.143569	0.0702721	0.272764	0.0605285	0.15672	0.0688716	0.0949582	0.215458	0.115494	0.15685
140	0.0674465	0.0535011	0.0897306	0.0594139	0.150391	0.0884133	0.0600939	0.0558591	0.0209156	0.101914	0.0720625	0.082455	0.160402	0.0755084	0.0674847	0.0461181	0.0797727	0.0793877	0.150609	0.0626788	0.0532947	0.177397	0.311649	0.0580508	0.0841041	0.056211	0.0367972	0.022605	0.0403855	0.0884079	0.056397	0.0390268	0.147696	0.0762139	0.0640757	0.26292	0.103335	0.0535507	0.102558	0.156024	0.093799	0.0955724	0.0513285	0.10112	0.0948137	0.0786914	0.107818	0.10545	0.191647
160	0.0547828	0.056907	0.0507596	0.0591132	0.113535	0.0888998	0.0403736	0.0406558	0.0208902	0.0970435	0.0533272	0.047598	0.163076	0.0476456	0.0691109	0.0405778	0.048104	0.0959192	0.166825	0.0556449	0.0599877	0.0960244	0.178491	0.0441396	0.0739362	0.0638502	0.0382242	0.0186111	0.0386235	0.0523832	0.0600714	0.0457615	0.116426	0.0920176	0.063954	0.125177	0.0771769	0.0566265	0.0905992	0.10366	0.128828	0.0663341	0.0574099	0.0479583	0.18139	0.0658521	0.0635977	0.0837385	0.118459
180	0.0465749	0.0670491	0.0500085	0.063765	0.0844263	0.0837679	0.0352868	0.0628365	0.0334896	0.12987	0.043541	0.0562013	0.085089	0.0769065	0.116091	0.0299495	0.0605067	0.112097	0.157725	0.0438506	0.0541435	0.0520145	0.0542372	0.0504718	0.0569935	0.0635826	0.0534499	0.0245365	0.0375811	0.0436915	0.0926625	0.0582609	0.082036	0.160814	0.0650362	0.0928061	0.0557631	0.0646521	0.0780775	0.0713873	0.120391	0.0503512	0.0491988	0.0312551	0.165433	0.0930162	0.0450489	0.0655047	0.0695872
Concave (control)
Direction	Frequency
0	0.119534	0.308669	0.358202	0.0853996	0.217121	0.258769	0.242926	0.219842	0.358577	0.168483	0.0883927	0.178899	0.228984	0.0966256	0.156599	0.174388	0.125074	0.369483	0.0518506	0.163046	0.319293	0.138529	0.0860228	0.121312	0.266233	0.178496	0.16473	0.16473	0.212483	0.212118	0.119534	0.198665	0.138278	0.201504	0.210482	0.190501	0.326954	0.150492	0.119981	0.139335	0.213784	0.12699	0.140551	0.237389	0.199415	0.329023	0.184256	0.19466	0.21165
20	0.167844	0.0410437	0.0520013	0.140858	0.16768	0.075514	0.15553	0.0997695	0.102269	0.309475	0.0517623	0.162207	0.131997	0.327386	0.231506	0.163592	0.289137	0.0636472	0.0328699	0.162808	0.104637	0.269473	0.0567259	0.0977764	0.10164	0.180025	0.195793	0.195793	0.249725	0.140306	0.167844	0.13581	0.0862033	0.207187	0.111552	0.0488268	0.0810501	0.0862904	0.0462021	0.0681678	0.0714669	0.0625635	0.268236	0.177175	0.152467	0.101237	0.204827	0.19297	0.10052
40	0.143942	0.0208333	0.015772	0.183575	0.0867907	0.0410108	0.069504	0.0306974	0.0199389	0.0922858	0.0717867	0.136493	0.0746736	0.142366	0.0909144	0.196617	0.142626	0.0229249	0.0383282	0.0676422	0.0258894	0.125319	0.0492757	0.061577	0.059247	0.0696306	0.136123	0.136123	0.0846685	0.0791383	0.143942	0.049376	0.0860894	0.0580003	0.0673576	0.0257071	0.0334384	0.0634999	0.0219933	0.0256344	0.0333922	0.115633	0.132795	0.0546514	0.115632	0.0547168	0.194074	0.0717224	0.043469
60	0.106099	0.0113887	0.0186118	0.128	0.0578012	0.0279197	0.0314175	0.0217035	0.0164672	0.0365131	0.132734	0.0516502	0.0492404	0.104557	0.0747203	0.0439166	0.0741128	0.0193417	0.0377921	0.069845	0.0199552	0.0825698	0.0471975	0.0843772	0.0381721	0.0594253	0.0744244	0.0744244	0.0395502	0.0506237	0.106099	0.0279548	0.0731136	0.0370312	0.0391004	0.0262322	0.026241	0.0268748	0.0190705	0.0227299	0.0280344	0.125956	0.0967362	0.0200983	0.0521681	0.0323778	0.064961	0.0823679	0.0256522
80	0.0785547	0.0194284	0.0152309	0.0676603	0.0365287	0.0256026	0.0209074	0.0225895	0.0195957	0.0216002	0.203948	0.0582029	0.0418566	0.0485751	0.0527558	0.0292956	0.0689328	0.018753	0.0760914	0.0668087	0.0196882	0.06126	0.0565712	0.0833924	0.0387809	0.0430988	0.072271	0.072271	0.0350321	0.0429662	0.0785547	0.0346785	0.101041	0.0284426	0.0319421	0.0336294	0.0208727	0.0321292	0.0194585	0.0396812	0.026231	0.11296	0.0544608	0.0176991	0.0540642	0.0195034	0.0345717	0.0539773	0.0223698
100	0.077929	0.0241249	0.0192201	0.0323663	0.027663	0.02877	0.0230208	0.020774	0.0215404	0.0237145	0.143322	0.0564426	0.0405268	0.0357617	0.0512139	0.0231976	0.0463924	0.0168037	0.160282	0.0645493	0.020572	0.0369153	0.107617	0.0649891	0.035245	0.0449893	0.0388305	0.0388305	0.0336398	0.0415263	0.077929	0.0603357	0.0899794	0.0505673	0.0446502	0.0362586	0.0191253	0.0345097	0.0365445	0.0516965	0.0425306	0.105005	0.0302082	0.0172406	0.0397028	0.0197162	0.0221134	0.0465876	0.0262648
120	0.0684134	0.0272784	0.021613	0.0459668	0.0337179	0.0342662	0.0263442	0.0215631	0.018906	0.0283486	0.0833705	0.0348066	0.0498338	0.0329239	0.0483503	0.0286743	0.039622	0.018395	0.194006	0.0721202	0.0294887	0.0288997	0.147263	0.0701409	0.0267449	0.0471379	0.026947	0.026947	0.030957	0.0465573	0.0684134	0.0727258	0.092624	0.0698227	0.0429571	0.0473275	0.0243606	0.0331866	0.0737659	0.187343	0.067078	0.0621144	0.0303838	0.0351091	0.0367295	0.022173	0.0292886	0.0388718	0.0593695
140	0.047485	0.042143	0.0301869	0.0985054	0.0496052	0.0705599	0.0412957	0.0532489	0.0212375	0.0471735	0.0623142	0.0462902	0.0688921	0.0457736	0.0549079	0.0444274	0.0408721	0.0274856	0.230976	0.0692235	0.0438681	0.0386895	0.179509	0.113882	0.0368857	0.070292	0.0385484	0.0385484	0.03534	0.0548592	0.047485	0.106954	0.091975	0.0625673	0.0929296	0.132831	0.0339	0.0843987	0.262319	0.169359	0.0873476	0.0519714	0.0347497	0.0789909	0.0439492	0.0228519	0.0283269	0.0497902	0.0895588
160	0.0706648	0.196421	0.110959	0.132269	0.105971	0.178819	0.146129	0.289971	0.0628918	0.103923	0.0739769	0.0961099	0.0850108	0.0694059	0.0824342	0.121503	0.0481563	0.0736822	0.125953	0.100912	0.0973148	0.079815	0.183795	0.181241	0.130819	0.12841	0.0876028	0.0876028	0.0661209	0.119787	0.0706648	0.114835	0.102419	0.0833735	0.148546	0.268186	0.107105	0.338127	0.280684	0.156719	0.216352	0.109816	0.071327	0.124258	0.106459	0.0693779	0.0533251	0.0743923	0.209496
180	0.119534	0.308669	0.358202	0.0853996	0.217121	0.258769	0.242926	0.219842	0.358577	0.168483	0.0883927	0.178899	0.228984	0.0966256	0.156599	0.174388	0.125074	0.369483	0.0518506	0.163046	0.319293	0.138529	0.0860228	0.121312	0.266233	0.178496	0.16473	0.16473	0.212483	0.212118	0.119534	0.198665	0.138278	0.201504	0.210482	0.190501	0.326954	0.150492	0.119981	0.139335	0.213784	0.12699	0.140551	0.237389	0.199415	0.329023	0.184256	0.19466	0.21165
Convex (blebbistatin)
Direction	Frequency
0	0.0911322	0.0923734	0.0230586	0.0665125	0.0783398	0.0311208	0.0289422	0.0373516	0.0237385	0.083184	0.118335	0.0312058	0.026607	0.0348263	0.0291669	0.0347767	0.0359762	0.0602324	0.0329509	0.0346276	0.114397	0.037526	0.0345705	0.133577	0.0196636	0.0351327	0.0194596	0.024106	0.039166	0.0209875	0.0337611	0.0305271	0.0886116	0.0281087	0.0244071	0.0556382	0.0809131	0.0825277	0.0336793	0.144385	0.0337884	0.0331854	0.0799103	0.0661702	0.0735734	0.0631332	0.0226142	0.0637088	0.0417564
20	0.0579122	0.150251	0.0316011	0.0388992	0.0876905	0.0263129	0.0311176	0.0621793	0.0208587	0.0559329	0.0517168	0.0321037	0.0194465	0.0260556	0.0257897	0.0268424	0.0430785	0.104094	0.0187758	0.0268324	0.0814239	0.0595026	0.0342741	0.272407	0.023894	0.0486891	0.0238247	0.0279446	0.0364888	0.0216239	0.0401346	0.0314082	0.151543	0.0245813	0.0244663	0.0491735	0.114077	0.0619047	0.0319166	0.134999	0.0373855	0.0350893	0.0599989	0.0954704	0.0854024	0.0640467	0.0198056	0.0914189	0.0417568
40	0.0360877	0.179895	0.0424877	0.0247384	0.0878898	0.0405713	0.066327	0.132701	0.0224103	0.105568	0.0443875	0.0573096	0.0254476	0.0265643	0.0338755	0.0439133	0.113261	0.0992718	0.0182617	0.0329222	0.0626417	0.0959784	0.0339316	0.206448	0.0610575	0.084364	0.070919	0.0406455	0.0450299	0.0278267	0.0483612	0.0359365	0.143085	0.0292558	0.0272471	0.0491721	0.136442	0.0925105	0.0411324	0.0650201	0.0741142	0.0602289	0.0785735	0.127597	0.114011	0.163183	0.0238039	0.0846087	0.0642026
60	0.0322276	0.156698	0.0663655	0.0438882	0.09767	0.0742564	0.204614	0.180502	0.0339006	0.151068	0.0530547	0.172521	0.050286	0.0711993	0.0559263	0.112358	0.294925	0.135676	0.021409	0.0397716	0.0890392	0.182437	0.0537864	0.0730156	0.109039	0.236033	0.325723	0.0702679	0.0754244	0.0596993	0.114063	0.0631333	0.132044	0.0801302	0.0542439	0.175253	0.169993	0.111085	0.111258	0.0818559	0.138758	0.162363	0.0790217	0.136045	0.183396	0.251376	0.0488986	0.107226	0.107111
80	0.0426953	0.114744	0.201852	0.0720083	0.117932	0.199269	0.321746	0.206726	0.0952627	0.245244	0.085404	0.329334	0.171446	0.378075	0.140829	0.204663	0.252191	0.219496	0.0426377	0.052198	0.100106	0.248633	0.165302	0.0393573	0.209856	0.271206	0.407212	0.189541	0.171769	0.176465	0.163049	0.137636	0.110981	0.18469	0.36545	0.341927	0.153912	0.0898203	0.151341	0.0478885	0.210338	0.283239	0.0746593	0.201339	0.154343	0.157011	0.195167	0.180262	0.215938
100	0.087104	0.0617953	0.344288	0.14338	0.132716	0.353824	0.174862	0.131668	0.271925	0.10229	0.100186	0.214153	0.357967	0.250324	0.295254	0.291874	0.0946422	0.144407	0.10068	0.13569	0.0970832	0.155581	0.312883	0.036555	0.164751	0.150311	0.0770802	0.357648	0.264246	0.421557	0.217606	0.286212	0.0771806	0.298871	0.304474	0.126949	0.0989655	0.123574	0.230936	0.0552142	0.213483	0.216788	0.0903352	0.10812	0.113183	0.0721078	0.378596	0.203731	0.215278
120	0.136949	0.0405158	0.18453	0.186863	0.127626	0.145058	0.0736971	0.092421	0.328428	0.0440736	0.1007	0.0710848	0.212743	0.083852	0.248766	0.148272	0.0502674	0.0682264	0.378368	0.318434	0.0819693	0.126965	0.182304	0.0281233	0.194854	0.0607295	0.0206517	0.161264	0.213501	0.189389	0.199543	0.247371	0.0922377	0.20734	0.0898498	0.0649102	0.0487165	0.119506	0.23965	0.0907452	0.132924	0.0844127	0.2332	0.0665061	0.0670429	0.0508235	0.207708	0.0886238	0.142661
140	0.219812	0.0490889	0.0519402	0.219452	0.10625	0.0624664	0.0412319	0.0703914	0.132526	0.050855	0.133877	0.0331254	0.0670999	0.0526741	0.100217	0.0542206	0.0421244	0.0654522	0.284126	0.246462	0.108454	0.0310855	0.091068	0.0305986	0.15036	0.0448595	0.0170821	0.0727608	0.0747268	0.0377396	0.100491	0.0932635	0.0692641	0.0791248	0.0525709	0.0437819	0.0412977	0.140513	0.0822982	0.116099	0.0796275	0.0521419	0.154442	0.0695954	0.0698044	0.0558826	0.0516337	0.0614572	0.0812652
160	0.204947	0.0622653	0.0308171	0.137745	0.0855453	0.0360015	0.0285209	0.0487089	0.0472122	0.0785998	0.194004	0.0279572	0.0423502	0.0416031	0.0410084	0.0483034	0.0375577	0.0429119	0.0698404	0.0784338	0.150489	0.0247648	0.057311	0.046341	0.0468609	0.0335428	0.0185885	0.0317162	0.0404815	0.0237242	0.0492295	0.0439844	0.0464425	0.0397895	0.0328837	0.0375573	0.0747706	0.096032	0.0441089	0.119408	0.0457936	0.0393659	0.0699488	0.0629877	0.0656706	0.0593027	0.0291577	0.0552553	0.0482748
180	0.0911322	0.0923734	0.0230586	0.0665125	0.0783398	0.0311208	0.0289422	0.0373516	0.0237385	0.083184	0.118335	0.0312058	0.026607	0.0348263	0.0291669	0.0347767	0.0359762	0.0602324	0.0329509	0.0346276	0.114397	0.037526	0.0345705	0.133577	0.0196636	0.0351327	0.0194596	0.024106	0.039166	0.0209875	0.0337611	0.0305271	0.0886116	0.0281087	0.0244071	0.0556382	0.0809131	0.0825277	0.0336793	0.144385	0.0337884	0.0331854	0.0799103	0.0661702	0.0735734	0.0631332	0.0226142	0.0637088	0.0417564
Concave (Blebbistatin)
Direction	Frequency
0	0.0540839	0.0492016	0.0242724	0.105198	0.0220343	0.148679	0.0864838	0.0292613	0.0770845	0.0186004	0.0554123	0.0591976	0.0244919	0.0261247	0.0140132	0.0325448	0.0899616	0.110835	0.0658322	0.122898	0.0220887	0.161097	0.0479136	0.215785	0.211726	0.0199797	0.0663768	0.110607	0.0906399	0.0907698	0.125559	0.145473	0.289712	0.0197856	0.138858	0.0264545	0.0276747	0.0420096	0.0244926	0.297793	0.179522	0.0135719	0.0210092	0.0943624	0.0586412	0.187563	0.103658	0.0210848	0.031415
20	0.052115	0.0920785	0.0769133	0.0927276	0.0762529	0.321362	0.151581	0.0293869	0.129244	0.0165551	0.0416605	0.0699242	0.0213656	0.0161904	0.0107007	0.0396121	0.0983279	0.0855542	0.0447981	0.0365199	0.0314375	0.184913	0.0564957	0.139908	0.1093	0.0186177	0.052507	0.137716	0.0583323	0.129803	0.0551459	0.15489	0.106365	0.0478887	0.0831139	0.025105	0.0479374	0.0789182	0.0805629	0.160447	0.0975026	0.0148313	0.0219219	0.0502022	0.11969	0.205416	0.0543946	0.0159431	0.0369625
40	0.0815755	0.0796571	0.21476	0.0906582	0.206629	0.150768	0.131585	0.0353428	0.240902	0.0189253	0.0513807	0.0914669	0.0307478	0.012216	0.0253799	0.0535792	0.0693699	0.109982	0.071395	0.0192123	0.0512872	0.151338	0.0912027	0.0471695	0.0670219	0.0329865	0.0695184	0.183927	0.0877033	0.186998	0.0605457	0.253764	0.069604	0.11944	0.0875902	0.0305595	0.137469	0.194653	0.342735	0.0350404	0.0543736	0.0283242	0.0253724	0.036007	0.145684	0.103606	0.0668728	0.018452	0.0332885
60	0.142234	0.0658748	0.200392	0.0719631	0.310182	0.0384414	0.10154	0.116637	0.235757	0.0415467	0.0705501	0.194943	0.0741529	0.0204198	0.0480709	0.0971399	0.0474419	0.128218	0.142232	0.0189849	0.164355	0.0786746	0.163434	0.0357554	0.0586657	0.155866	0.0863775	0.140559	0.129118	0.197933	0.10448	0.147515	0.0221913	0.403335	0.117705	0.0827043	0.321216	0.185115	0.197935	0.0157008	0.0639099	0.070851	0.074543	0.100456	0.188999	0.079514	0.167184	0.0334244	0.0395489
80	0.273156	0.107469	0.206394	0.069242	0.23103	0.0300923	0.127626	0.391955	0.118071	0.114929	0.12226	0.218996	0.22111	0.0513115	0.245785	0.21107	0.0470518	0.116891	0.177087	0.0315557	0.324751	0.0428815	0.175326	0.0379977	0.0413366	0.433266	0.152404	0.0774659	0.157906	0.0811643	0.0839142	0.0387042	0.0123102	0.21959	0.096004	0.306796	0.275027	0.1402	0.192118	0.0117629	0.0566712	0.13028	0.204745	0.201365	0.196341	0.0514534	0.177363	0.147529	0.0888581
100	0.187868	0.174229	0.151529	0.0737246	0.069231	0.0187721	0.10403	0.240571	0.040361	0.320401	0.174107	0.125134	0.307578	0.225033	0.226259	0.279057	0.120275	0.0971596	0.172298	0.0603344	0.254617	0.0338029	0.137025	0.0300913	0.0446863	0.18691	0.148635	0.0557104	0.106863	0.0711266	0.083003	0.0257837	0.0146043	0.0977802	0.0464245	0.287831	0.0818633	0.0989279	0.0837093	0.0143525	0.0539607	0.406375	0.297756	0.1715	0.125832	0.024347	0.121476	0.24776	0.237304
120	0.0787402	0.19775	0.0517809	0.0756766	0.025092	0.0233767	0.0689396	0.0598455	0.0274624	0.286982	0.17942	0.0815036	0.175095	0.40598	0.255157	0.0976933	0.167959	0.0854071	0.11225	0.138617	0.0740875	0.0351098	0.150146	0.0390049	0.046262	0.0741853	0.154446	0.0544214	0.0891085	0.0628151	0.113103	0.019711	0.0151615	0.0322784	0.0976206	0.119259	0.0415412	0.0573951	0.0254857	0.0163988	0.0614068	0.248577	0.231273	0.0968355	0.0502761	0.0246517	0.104626	0.322376	0.385923
140	0.0406796	0.117316	0.0284925	0.166229	0.0196349	0.0368955	0.0867362	0.0367314	0.0253901	0.137047	0.147339	0.0576807	0.0891615	0.161997	0.114358	0.0916238	0.161543	0.0744215	0.0601765	0.209079	0.0320086	0.0460595	0.0734052	0.0752609	0.076897	0.0343928	0.135777	0.0597624	0.101941	0.0503019	0.109037	0.0209904	0.0244803	0.0235202	0.0983515	0.043712	0.0190427	0.0743103	0.0131159	0.0279616	0.108875	0.0490286	0.0707325	0.0758182	0.0272064	0.0446872	0.0490841	0.143041	0.0775734
160	0.0354645	0.0672232	0.0211939	0.149384	0.0178794	0.0829343	0.0549939	0.0310073	0.0286428	0.0264126	0.102458	0.0419567	0.0318054	0.0546034	0.0462629	0.0651353	0.108108	0.0806981	0.0880986	0.239902	0.0232795	0.105026	0.0571386	0.163242	0.132378	0.0238165	0.0675809	0.0692238	0.0877483	0.0383185	0.139654	0.0476963	0.155859	0.0165963	0.0954751	0.051123	0.0205545	0.0864611	0.0153521	0.122751	0.144255	0.0245882	0.0316371	0.0790912	0.0286892	0.0911986	0.051685	0.0293043	0.0377115
180	0.0540839	0.0492016	0.0242724	0.105198	0.0220343	0.148679	0.0864838	0.0292613	0.0770845	0.0186004	0.0554123	0.0591976	0.0244919	0.0261247	0.0140132	0.0325448	0.0899616	0.110835	0.0658322	0.122898	0.0220887	0.161097	0.0479136	0.215785	0.211726	0.0199797	0.0663768	0.110607	0.0906399	0.0907698	0.125559	0.145473	0.289712	0.0197856	0.138858	0.0264545	0.0276747	0.0420096	0.0244926	0.297793	0.179522	0.0135719	0.0210092	0.0943624	0.0586412	0.187563	0.103658	0.0210848	0.031415
Convex (CK666)
Direction	Frequency
0	0.0357539	0.260888	0.258046	0.194821	0.211385	0.188773	0.0951307	0.20591	0.319317	0.243423	0.218103	0.0960237	0.0830469	0.223961	0.0993412	0.325789	0.0627748	0.181552	0.188797	0.29767	0.311389	0.155582	0.211625	0.26207	0.230986	0.181256	0.242216	0.170743	0.138951	0.175976	0.213682	0.0863428	0.273953	0.163418	0.0506089	0.260697	0.233351	0.197094	0.219287	0.127217	0.243431	0.175078	0.218897	0.308134	0.125463	0.177516	0.230745	0.195065	0.210969
20	0.0284928	0.0523336	0.0403054	0.0314394	0.176695	0.206311	0.0711169	0.0476174	0.0731614	0.0454036	0.115969	0.0966674	0.0685947	0.110344	0.154847	0.17363	0.106481	0.130687	0.1078	0.0856389	0.105744	0.0469852	0.141402	0.185989	0.109918	0.0420034	0.116587	0.0843865	0.0694038	0.236533	0.104873	0.258979	0.185969	0.11849	0.076595	0.0871635	0.166391	0.0554996	0.172123	0.0582401	0.0889236	0.059895	0.0929495	0.143457	0.129004	0.0515694	0.148446	0.125347	0.197017
40	0.0204935	0.0256026	0.0312001	0.0201086	0.0755265	0.100361	0.0489482	0.0325078	0.0273883	0.0200753	0.0705496	0.068978	0.0693674	0.0305812	0.15561	0.0323897	0.129295	0.0807256	0.073273	0.0180312	0.0358332	0.0328061	0.0396871	0.0523433	0.0858119	0.0235309	0.0517339	0.0296453	0.0447422	0.138716	0.0519763	0.234904	0.0343672	0.0640223	0.110064	0.0512731	0.0694335	0.0346961	0.0559327	0.040685	0.0458292	0.0294818	0.0456168	0.0332728	0.0717182	0.0269543	0.0662736	0.0786679	0.0783358
60	0.0195191	0.021271	0.0271229	0.0201742	0.0502188	0.0581963	0.0407717	0.0331936	0.019596	0.0164643	0.0445182	0.0675214	0.0584149	0.0290551	0.130897	0.0122392	0.14579	0.0515056	0.0693111	0.0134767	0.0134531	0.029204	0.0290743	0.0249109	0.0504352	0.0197992	0.033252	0.0198329	0.0360125	0.0563235	0.0363479	0.103749	0.0184876	0.0556288	0.10337	0.0328717	0.0411993	0.0246329	0.0387598	0.0564796	0.0340689	0.0274535	0.026573	0.017509	0.0634695	0.0161021	0.0474365	0.0569876	0.0589054
80	0.0484389	0.0217219	0.0238757	0.0231914	0.0437956	0.0406402	0.0386365	0.0340419	0.0137149	0.0124088	0.0361415	0.0600581	0.0877259	0.0278958	0.105498	0.00840609	0.112787	0.0457752	0.0541233	0.0206363	0.00790483	0.0274353	0.0415418	0.0172645	0.0377958	0.0193418	0.0411773	0.0266356	0.0465416	0.0399482	0.0351189	0.0586261	0.0193011	0.0497991	0.156695	0.0356589	0.0331654	0.0244516	0.031262	0.0817367	0.0241888	0.0308119	0.0255361	0.0148364	0.0552839	0.0144711	0.0283635	0.0370696	0.0324895
100	0.112039	0.0235689	0.0196187	0.0282943	0.044663	0.0423861	0.0459238	0.0300684	0.0126533	0.0186598	0.0404119	0.0718848	0.101021	0.0303917	0.0831142	0.00996826	0.0965961	0.0478695	0.0648759	0.0205028	0.00744434	0.0556196	0.0408933	0.0180248	0.0370519	0.0255706	0.0391402	0.0490675	0.0386034	0.0440837	0.0405534	0.0398729	0.0231789	0.0573544	0.168978	0.029666	0.0293556	0.0296057	0.034987	0.107968	0.0280828	0.0384051	0.0254166	0.0145216	0.067144	0.0197855	0.0331463	0.032143	0.0226481
120	0.416337	0.0287076	0.0285718	0.0454982	0.0486688	0.0470042	0.0815714	0.0462443	0.0157953	0.0299939	0.0512776	0.137434	0.165142	0.0534735	0.0556788	0.0118904	0.135614	0.0718113	0.0539007	0.0453939	0.009866	0.086862	0.047571	0.0310931	0.0349023	0.0295644	0.0292486	0.0831438	0.0898289	0.048254	0.0391366	0.0446374	0.0383601	0.0664916	0.153357	0.0380033	0.0366028	0.047426	0.0390674	0.130244	0.0413121	0.0470669	0.0292484	0.0172589	0.0809765	0.0533459	0.0442322	0.0517907	0.0288643
140	0.225548	0.0749928	0.0580572	0.11054	0.0520478	0.0491199	0.210785	0.0798556	0.0278525	0.103316	0.0758321	0.15914	0.164729	0.103413	0.0622817	0.024255	0.0932054	0.0928076	0.0581377	0.077948	0.0198466	0.163915	0.0844946	0.0475312	0.0617121	0.122955	0.0653857	0.147074	0.171	0.0436907	0.0553856	0.0370804	0.0526406	0.0898234	0.0795429	0.0564748	0.0475385	0.12773	0.0539265	0.126512	0.0847976	0.153147	0.0775523	0.0406615	0.143931	0.139963	0.0663559	0.070271	0.0512773
160	0.0576238	0.230025	0.255156	0.331112	0.0856155	0.0784352	0.271985	0.284651	0.171204	0.266833	0.129094	0.146269	0.118912	0.166923	0.0533912	0.0756425	0.0546828	0.115714	0.140984	0.123031	0.177129	0.246009	0.152085	0.0987023	0.1204	0.354723	0.139042	0.218728	0.225966	0.0404974	0.209244	0.0494647	0.0797899	0.171553	0.0501802	0.147495	0.109612	0.261771	0.135367	0.143699	0.165935	0.263582	0.239312	0.102215	0.137547	0.322776	0.104255	0.157594	0.108525
180	0.0357539	0.260888	0.258046	0.194821	0.211385	0.188773	0.0951307	0.20591	0.319317	0.243423	0.218103	0.0960237	0.0830469	0.223961	0.0993412	0.325789	0.0627748	0.181552	0.188797	0.29767	0.311389	0.155582	0.211625	0.26207	0.230986	0.181256	0.242216	0.170743	0.138951	0.175976	0.213682	0.0863428	0.273953	0.163418	0.0506089	0.260697	0.233351	0.197094	0.219287	0.127217	0.243431	0.175078	0.218897	0.308134	0.125463	0.177516	0.230745	0.195065	0.210969
Concave (CK666)
Direction	Frequency
0	0.20279	0.219588	0.255864	0.266924	0.193916	0.178795	0.163331	0.251186	0.227716	0.182436	0.197088	0.159217	0.295811	0.267431	0.26224	0.111427	0.0345096	0.15106	0.258479	0.115577	0.0401847	0.18045	0.270046	0.215665	0.257242	0.194739	0.210295	0.229082	0.161496	0.132797	0.248495	0.213846	0.303216	0.0238607	0.278097	0.215566	0.257898	0.297585	0.203035	0.302142	0.31662	0.268821	0.253825	0.204003	0.195981	0.146642	0.146642	0.131728	0.312517
20	0.0733964	0.0951103	0.110278	0.108182	0.107701	0.0833623	0.128528	0.0905682	0.146866	0.130821	0.0647968	0.121986	0.0484862	0.110529	0.0628867	0.0771415	0.0447521	0.184354	0.147299	0.127836	0.0335536	0.0756879	0.092736	0.245931	0.0995612	0.277136	0.122574	0.0838441	0.184921	0.249727	0.151773	0.100646	0.0512671	0.0404552	0.145787	0.17442	0.115941	0.0837349	0.140145	0.138739	0.129454	0.0567267	0.135158	0.062343	0.171378	0.0721054	0.0721054	0.0620176	0.0596847
40	0.0396853	0.0790448	0.0785194	0.0513861	0.0767723	0.0669463	0.118451	0.0419215	0.0752501	0.0765777	0.0443953	0.0828929	0.0162243	0.0383957	0.0212368	0.0619512	0.107419	0.147534	0.0562956	0.134938	0.0760774	0.0523863	0.050926	0.108647	0.0517188	0.071328	0.0594615	0.0426918	0.113099	0.110435	0.0549663	0.0493569	0.0302003	0.0816086	0.0461169	0.0857078	0.0440506	0.0465347	0.0726274	0.0538766	0.0408695	0.0299434	0.0598388	0.0273082	0.109203	0.0492642	0.0492642	0.0497218	0.018833
60	0.0295604	0.0561506	0.0478954	0.0291996	0.068337	0.0737807	0.106643	0.0313542	0.0502069	0.0524547	0.038674	0.0587105	0.0127531	0.0221579	0.0147759	0.0616466	0.213726	0.0849566	0.0468031	0.0638969	0.19938	0.0346843	0.0307555	0.0510475	0.0357109	0.039859	0.0423687	0.0421984	0.0411656	0.0682804	0.0472738	0.0411268	0.020026	0.180282	0.0293449	0.0490527	0.0286904	0.0231786	0.0443505	0.0347669	0.0256561	0.0299915	0.0352946	0.0163101	0.0688637	0.0423057	0.0423057	0.0580479	0.0140202
80	0.0284638	0.0421835	0.0401983	0.0220462	0.0389562	0.0601069	0.0522811	0.0316615	0.0348483	0.0392509	0.035997	0.0413597	0.0126279	0.0179519	0.0174471	0.0636282	0.200046	0.0584576	0.037248	0.0357402	0.266155	0.0354724	0.0284977	0.0324758	0.0479414	0.0279564	0.0520027	0.0485103	0.0449904	0.0625297	0.0377974	0.0350745	0.0206202	0.277175	0.0228683	0.0324995	0.028265	0.0146169	0.0326553	0.0225472	0.0162766	0.0260732	0.026289	0.0129661	0.0537082	0.0379225	0.0379225	0.0477302	0.0141437
100	0.0357725	0.0387043	0.0336663	0.0217196	0.046314	0.064397	0.0490734	0.0311114	0.0287351	0.0393691	0.0417793	0.0435891	0.0135752	0.0196222	0.0212697	0.087199	0.188385	0.0437829	0.0357839	0.0487301	0.133046	0.0314191	0.0299359	0.0237409	0.0418143	0.0235062	0.0337839	0.0667934	0.0409848	0.0386793	0.0274331	0.0299849	0.0145285	0.215479	0.0277248	0.0276477	0.0360391	0.0141811	0.0349616	0.0228736	0.0174754	0.02986	0.029808	0.0169317	0.0444914	0.057818	0.057818	0.0419199	0.0149213
120	0.0673344	0.0538097	0.0352866	0.0259336	0.0620473	0.0681736	0.0490848	0.0332835	0.0374221	0.0546104	0.0675747	0.0793711	0.02338	0.0247513	0.0385228	0.0807599	0.0949933	0.0406763	0.0421289	0.0698116	0.0989129	0.0325309	0.0377988	0.0208989	0.0364423	0.031467	0.0475868	0.0602125	0.0618801	0.0427697	0.0280471	0.0301448	0.0177046	0.0849488	0.0313831	0.0321934	0.0555541	0.0204465	0.0530893	0.0225365	0.0210779	0.0384244	0.0339119	0.0347951	0.0354	0.0681656	0.0681656	0.055928	0.0180332
140	0.111856	0.0680877	0.0442775	0.0584017	0.0778247	0.0868075	0.0608006	0.0478104	0.0462516	0.096851	0.11382	0.132134	0.0404836	0.0619216	0.0901659	0.139503	0.0514943	0.0507009	0.0497969	0.131061	0.0677791	0.104414	0.0544703	0.023793	0.047208	0.0600114	0.0847883	0.0796633	0.092471	0.0540232	0.0531597	0.0694437	0.0368238	0.0445289	0.0380641	0.0518777	0.0668496	0.0434101	0.0804135	0.0301782	0.035034	0.0602739	0.0420701	0.0862076	0.042493	0.143355	0.143355	0.119229	0.0433683
160	0.208351	0.127733	0.0981504	0.149282	0.134215	0.138835	0.108475	0.189918	0.124989	0.145194	0.198786	0.121521	0.240848	0.169809	0.209214	0.205316	0.0301658	0.087419	0.0676853	0.156833	0.0447265	0.272505	0.134788	0.0621352	0.125119	0.0792587	0.136843	0.117922	0.0974972	0.107961	0.102559	0.216532	0.202397	0.0278006	0.102518	0.115469	0.108814	0.158728	0.135688	0.0701977	0.0809152	0.191064	0.129979	0.335133	0.0825021	0.235781	0.235781	0.30195	0.191961
180	0.20279	0.219588	0.255864	0.266924	0.193916	0.178795	0.163331	0.251186	0.227716	0.182436	0.197088	0.159217	0.295811	0.267431	0.26224	0.111427	0.0345096	0.15106	0.258479	0.115577	0.0401847	0.18045	0.270046	0.215665	0.257242	0.194739	0.210295	0.229082	0.161496	0.132797	0.248495	0.213846	0.303216	0.0238607	0.278097	0.215566	0.257898	0.297585	0.203035	0.302142	0.31662	0.268821	0.253825	0.204003	0.195981	0.146642	0.146642	0.131728	0.312517
[truncated: 46 more columns]

## Sheet: Fig 3d
Control(Convex)	CK666(Convex)	Blebbistatin(Convex)	Control(Concave)	CK666(Concave)	Blebbistatin(Concave)
0.56031	0.358309	0.470434	0.280009	0.280871	0.992499
0.876618	0.441093	0.664332	0.176201	0.385198	0.641539
0.860126	0.97578	0.754561	0.281474	0.83928	0.297892
0.909482	0.0827511	0.931304	0.84254	0.536546	0.645312
0.65286	0.293495	0.479693	0.394886	0.0516367	0.357497
0.433505	0.308601	0.531713	0.137335	0.648263	0.898733
0.572341	0.396691	0.698057	0.142074	0.315006	0.694506
0.597905	0.106935	0.992834	0.488209	0.151736	0.988706
0.407861	0.167577	0.598385	0.301348	0.303977	0.49038
0.504704	0.114657	0.503226	0.220502	0.271021	0.599432
0.639961	0.894478	0.885048	0.18414	0.134411	0.991755
0.946901	0.341957	0.405038	0.366801	0.0640613	0.201042
0.615429	0.555003	0.541809	0.522901	0.245661	0.609645
0.900807	0.539472	0.302567	0.266818	0.271339	0.776953
0.526762	0.551476	0.938322	0.244338	0.42405	0.711479
0.433107	0.161963	0.868151	0.306482	0.29976	0.244077
0.604747	0.157102	0.811295	0.301479	0.367483	0.309503
0.743374	0.442163	0.638701	0.509233	0.348853	0.663743
0.65247	0.294088	0.591781	0.403514	0.211648	0.580244
0.881428	0.456703	0.389013	0.330969	0.106308	0.926096
0.681961	0.397465	0.636357	0.248053	0.274459	0.355086
0.591664	0.275158	0.666524	0.448923	0.228318	0.654918
0.604329	0.520598	0.767491	0.153016	0.519871	0.491615
0.608298	0.466974	0.438788	0.186958	0.222772	0.543111
0.668172	0.71044	0.656351	0.20893	0.0940005	0.548151
0.71801	0.144408	0.706919	0.430695	0.459326	0.614227
0.746116	0.399432	0.668061	0.286018	0.305137	0.759951
0.493604	0.319961	0.720264	0.258476	0.369731	0.368395
0.61574	0.553997	0.998994	0.209581	0.339984	0.958427
0.626639	0.368338	0.983062	0.723057	0.106633	0.846501
0.838933	0.342291	0.779357	0.617065	0.344739	0.242255
0.7414	0.344271	0.282131	0.111973	0.187233	0.627057
0.948833	0.67745	1	0.233938	0.110068	0.497752
0.834641	0.39651	0.942893	0.444878	0.0886823	0.76108
0.644395	0.193769	0.769639	0.57929	0.210521	0.959419
0.622455	0.430513	0.375185	0.327892	0.101615	0.578827
0.781535	0.268006	0.77339	0.27122	0.120276	0.434914
0.45092	0.41083	0.450981			0.657424
0.785103	0.12997	0.420208			0.17019
0.93875	0.193512	0.289977			0.35711
	0.17382	0.456263			0.692484
	0.246313				0.0450979

## Sheet: Fig 3g
Non Activated				Activated
Fraction of Tubules				Fraction of Tubules
00mins	20mins			00mins	20mins
0.648014	0.607246			0.341779	0.399266
0.752105	0.60517			0.663716	0.814305
0.506038	0.589679			0.750027	0.77823
0.998485	0.98774			0.776606	0.969091
0.281875	0.270223			0.646735	0.660535
0.228175	0.249344			0.796055	0.860952
0.307583	0.507719			0.512423	0.626734
0.30362	0.310779			0.559881	0.822609
				0.813871	0.790757

## Sheet: Fig 3i
Control	Treated (Calyculin )
0.599083	0.611122
0.496354	0.406441
0.293276	0.52377
0.339296	0.238926
0.456969	0.654197
0.295017	0.456298
0.382831	0.207464
0.214234	0.447313
0.327305	0.368801
0.332838	0.497816
0.651852	0.545425
0.397107	0.378156
0.32681	0.500057
0.625937	0.37106
0.433606	0.432974
0.886486	0.221944
0.746714	0.325137
0.226236	0.481876
0.433761	0.269238
0.317529	0.481188
0.579309	0.553253
0.354458	0.395094
0.545177	0.156726
0.278659	0.365475
0.213832	0.312059
0.450982	0.385709
0.206879	0.476789
0.408454	0.367851
0.329847	0.248627
0.484551	0.392331
0.389303	0.446546
0.621226	0.271484
0.545484	0.133849
0.173286	0.560653
0.291319	0.340317
0.606353	0.371624
0.687083	0.225384
0.683751	0.240205
0.306366	0.159345
0.536233	0.26024
0.289879	0.378621
0.260011	0.407899
0.298217	0.47453
0.364216	0.401406
0.624226	0.190342
0.812915	0.103791
0.461547	0.537877
	0.109519
	0.214481
	0.326754
	0.371214
	0.209371
	0.185453
	0.388243
	0.528388
	0.376276
	0.399383
	0.499297
	0.357485
	0.201605
	0.19856
	0.195257
	0.421787
	0.152768
	0.343271
	0.270215
