# Supplementary material for: Edge curvature drives endoplasmic reticulum reorganization and dictates epithelial migration mode
Source: Nat Cell Biol. 2025 Aug 18;27(10):1660–75. doi: 10.1038/s41556-025-01729-3 (PMC12527913; doi:10.1038/s41556-025-01729-3)
Supplement: Supplementary file 21 — Statistics source data. [file 41556_2025_1729_MOESM21_ESM.xlsx]

## Sheet: Fig 4b
Perpendicular	Sheet
2.1177e-07	1.33141e-07

## Sheet: Fig 4c
Perpendicular	Sheet
8.17794e-09	8.30476e-09

## Sheet: Fig 4e
Curvature	Parallel ER	Perpendicular ER	Sheet ER
0	0.0125938	0.0125393	0.0127338
0.025	0.238924	0.204079	0.212413
0.05	0.421524	0.31763	0.39745
0.11	0.833186	0.558115	0.795184
0.17	0.996062	0.69515	1

## Sheet: Fig 4g 
Curvature	0.00808333	0.038	0.0691667	0.115385				Curvature	0.00808333	0.038	0.0691667	0.115385
Fraction of Tubules	0.316429	0.65941	0.927928	0.818011				Fraction of sheets	0.683571	0.34059	0.0720724	0.181989
	0.406662	0.394039	0.959726	0.628307					0.593338	0.605961	0.0402742	0.371693
	0.390657	0.334916	0.656399	0.631982					0.609343	0.665084	0.343601	0.368018
	0.528086	0.481708	0.683943	0.90061					0.471914	0.518292	0.316057	0.0993895
	0.366114	0.543806	0.812842	0.837511					0.633886	0.456194	0.187158	0.162489
	0.475504	0.732576	0.547893	0.919472					0.524496	0.267424	0.452107	0.0805282
	0.457296	0.383867	0.0904383	0.989312					0.542704	0.616133	0.909562	0.0106876
	0.425291	0.770259	0.460706	0.800557					0.574709	0.229741	0.539294	0.199443
	0.224074	0.413495	0.787344	0.853488					0.775926	0.586505	0.212656	0.146512
	0.474275	0.481407	0.754276	0.987535					0.525725	0.518593	0.245724	0.0124647
	0.442137	0.918552	0.757329	0.772767					0.557863	0.0814479	0.242671	0.227233
	0.446341	0.543447	0.583547	0.960239					0.553659	0.456553	0.416453	0.0397606
		0.670262		0.915815						0.329738		0.0841845
		0.754276								0.245724
		0.757329								0.242671

## Sheet: Fig 4h
Curvature	Parallel ER	Perpendicular ER	Sheet ER
0	0.566444	0.616277	0.387457
0.025	0.738924	0.804668	0.594819
0.05	0.779534	0.839373	0.662077
0.11	0.906485	0.915035	0.820173
0.17	0.99246	1	0.908906

## Sheet: Fig 4j 
Curvature			-0.0668125	-0.0379444	-0.0225263	-0.00752308	Curvature	-0.0668125	-0.0379444	-0.0225263	-0.00752308
Fraction of ER tubules			0.0955397	0.294717	0.179399	0.852503	Fraction of ER Sheets	0.90446	0.705283	0.820601	0.147497
			0.601241	0.201512	0.402924	0.126798		0.398759	0.798488	0.597076	0.873202
			0.0932227	0.313333	0.145378	0.607952		0.906777	0.686667	0.854622	0.392048
			0.0878276	0.620887	0.304069	0.296534		0.912172	0.379113	0.695931	0.703466
			0.154054	0.286434	0.103929	0.414252		0.845946	0.713566	0.896071	0.585748
			0.169171	0.13427	0.134792	0.178643		0.830829	0.86573	0.865208	0.821357
			0.130249	0.203654	0.148075	0.252248		0.869751	0.796346	0.851925	0.747752
			0.246801	0.158314	0.222131	0.106633		0.753199	0.841686	0.777869	0.893367
			0.158847	0.35306	0.180377	0.455371		0.841153	0.64694	0.819623	0.544629
			0.380877	0.0997677	0.213675	0.382954		0.619123	0.900232	0.786325	0.617046
			0.0561312	0.275897	0.50336	0.110511		0.943869	0.724103	0.49664	0.889489
			0.219743	0.440169	0.719796	0.312612		0.780257	0.559831	0.280204	0.687388
			0.338225	0.0478121	0.803855	0.273319		0.661775	0.952188	0.196145	0.726681
			0.237817	0.021729	0.385941			0.762183	0.978271	0.614059
			0.136979	0.370108	0.137115			0.863021	0.629892	0.862885
			0.492662	0.21806	0.166313			0.507338	0.78194	0.833687
				0.623905	0.0283334				0.376095	0.971667
				0.338512	0.327954				0.661488	0.672046
					0.301515					0.698485
