# Supplementary material for: Edge curvature drives endoplasmic reticulum reorganization and dictates epithelial migration mode
Source: Nat Cell Biol. 2025 Aug 18;27(10):1660–75. doi: 10.1038/s41556-025-01729-3 (PMC12527913; doi:10.1038/s41556-025-01729-3)
Supplement: Supplementary file 22 — Statistics source data. [file 41556_2025_1729_MOESM22_ESM.xlsx]

## Sheet: Fig5c 
Control	Nocodazole treated
0.599083	0.400444
0.496354	0.61975
0.293276	0.47373
0.339296	0.550357
0.456969	0.141549
0.295017	0.410516
0.382831	0.368107
0.214234	0.414708
0.327305	0.221461
0.332838	0.153699
0.651852	0.35314
0.397107	0.0776925
0.32681	0.0642457
0.625937	0.719824
0.433606	0.61843
0.886486	0.272407
0.746714	0.666408
0.226236	0.270186
0.433761	0.174318
0.317529	0.108433
0.579309	0.310413
0.354458	0.358151
0.545177	0.219441
0.278659	0.30946
0.213832	0.0863891
0.450982	0.581709
0.206879	0.1659
0.528992	0.130117
0.392318	0.287055
0.447024	0.314242
0.460449	0.108738
0.520888	0.0884318
0.526956	0.0074314
0.697429	0.235816
0.501289	0.0552818
0.781659	0.0634496
0.27381	0.179538
0.822751	0.0234649
0.801767	0.0552294
0.551264	0.181354
0.669278	0.180046
0.459562	0.251656
0.292334	0.0382701
0.548875	0.157017
0.734096	0.152314
0.395729	0.0877358
0.429737	0.69156
	0.0874113
	0.0323605
	0.0516399
	0.30985
	0.0519208
	0.176759
	0.0982522
	0.209538

## Sheet: Fig 5f.
pEGFP(Convex)	KNT+	KHC+
0.741395	0.388466	0.33305
0.97976	0.549546	0.340645
0.715555	0.183943	0.155708
0.421317	0.413527	0.431479
0.48178	0.514862	0.294573
0.858364	0.282611	0.565415
0.219314	0.249853	0.233073
0.857458	0.487471	0.246007
0.534678	0.34366	0.16383
0.998823	0.633396	0.508046
0.809604	0.621972	0.373413
0.667397	0.654464	0.340567
0.812885	0.952289	0.127177
0.555773	0.884387	0.328976
0.350919	0.910771	0.282533
0.552958	0.385926	0.348524
0.794607	0.356078	0.302645
0.50924	0.561981	0.205664
0.46057	0.364326	0.376144
0.325126	0.466693	0.520126
0.51888	0.790758	0.237262
0.591688	0.486867	0.242228
0.625722	0.584295	0.292165
0.374925	0.488138	0.787743
0.316533	0.308574	0.467779
0.417935	0.271371	0.214702
0.789019	0.805066	0.445207
0.967018	0.271126	0.210769
0.688834	0.358612	0.82616
0.624183	0.684605	0.433102
0.771569	0.366555
0.453787	0.180866
0.611124	0.761466
	0.567296
	0.561191
	0.912781
	0.358312
	0.0910928
	0.478823

## Sheet: Fig 5g
pEGFP (concave)	KNT+	KHC+
0.413136	0.444776	0.172102
0.189478	0.418363	0.259987
0.424219	0.449313	0.35552
0.378913	0.58586	0.226686
0.266125	0.508086	0.175668
0.139315	0.0894079	0.391106
0.281452	0.223993	0.228798
0.319687	0.482437	0.334469
0.297663	0.438038	0.200104
0.094727	0.220793	0.175225
0.275298	0.377721	0.250815
0.192844	0.324222	0.381571
0.288376	0.44974	0.197123
0.115975	0.348646	0.600765
0.367103	0.12633	0.139234
0.288444	0.14712	0.193246
0.211457	0.457243	0.219968
0.33989	0.328345	0.192023
0.623866	0.3143
0.693395	0.178097
0.37205	0.106979
0.359759	0.176147
0.555375	0.149821
0.691877	0.173592
0.279117
0.206314
0.324194
0.413483
0.314214
0.155282
0.410424
0.177258
0.366016
0.176018

## Sheet: Fig 5i.
EGFP VC (convex)	EB1-c
0.911213	0.314194
0.601217	0.259249
0.574838	0.242788
0.498122	0.209903
0.494026	0.272294
0.473078	0.445841
0.340369	0.567357
0.785838	0.781626
0.641268	0.787933
0.827584	0.102269
0.94291	0.139769
0.777374	0.559815
0.968638	0.899423
0.706035	0.156452
0.735177	0.187607
0.244492	0.320971
0.522125	0.336309
0.708284	0.639283
0.88913	0.412081
0.195154	0.235037
0.969654	0.165906
0.73502	0.240303
0.57485	0.337999
0.64622	0.212895
0.624995	0.436199
0.774284	0.406332
0.655558	0.157064
	0.385235
	0.321088
	0.262153
	0.18789
	0.159196
	0.264415

## Sheet: Fig 5j
EGFP (concave)	EB1-c
0.358586	0.360316
0.283051	0.382229
0.308933	0.385305
0.392285	0.153142
0.469952	0.228303
0.47761	0.576988
0.201838	0.394881
0.123863	0.270773
0.238727	0.273597
0.563631	0.404034
1.21203	0.699498
0.513431	0.237073
0.628065	0.481098
0.128445	0.651965
0.537813	0.560412
0.519515	0.165958
0.101396	0.18958
0.290933	0.367191
0.284429	0.458607
0.145061	0.251646
0.240406
0.271147
0.307792
0.384888
