# Supplementary material for: Edge curvature drives endoplasmic reticulum reorganization and dictates epithelial migration mode
Source: Nat Cell Biol. 2025 Aug 18;27(10):1660–75. doi: 10.1038/s41556-025-01729-3 (PMC12527913; doi:10.1038/s41556-025-01729-3)
Supplement: Supplementary file 23 — Statistics source data. [file 41556_2025_1729_MOESM23_ESM.xlsx]

## Sheet: Fig 6b
WT convex	Rtn4a OE convex	Climp63 OE convex		WT Concave	Rtn4a OE Concave	Climp63 OE Concave
0.96366	0.849469	1.05583		1.0094	1.23786	0.816198
0.911888	0.504941	0.583893		0.385715	1.09859	0.814531
1.19202	1.35003	1.21156		0.985951	0.954745	1.16377
1.25448	1.20832	0.696272		1.20606	0.93972	0.450088
0.832404	1.07355	0.605676		0.584468	0.571943	1.22593
1.08389	1.29859	0.414276		0.779266	1.21347	0.551006
1.243	1.12637	0.664753		0.929745	1.07968	0.746608
1.07235	1.01207	0.855113		0.93076	1.18879	0.734529
2.08238	1.14579	0.690282		1.11349	1.00054	0.594253
1.13679	1.27827	0.825933		0.664798	0.921329	0.618073
1.04817	0.912912	0.541535		0.713854	1.17781	0.729516
1.1216	0.952116	0.889512		0.681736	0.173221	0.99223
1.56113	1.03866	0.543951		1.35552	0.997677	0.747091
1.25915	1.44425	0.639223		1.00397	1.23002	0.951911
0.790818	0.884726	1.01517		0.637031	0.958513	0.630989
1.47038	1.34951	1.03403		0.945151	0.700379	0.702579
1.05858	1.09211	0.646397		1.27176	0.528551	0.744367
1.20693	1.17897	1.1251		0.556568	0.645315	0.988293
1.09753	1.03074	0.769119		0.877871	0.839617	0.756706
0.881021	0.584468	0.646916		0.614131	0.91797	1.02455
0.979704	1.12825	1.09297		0.427558	0.591436	0.419266
0.857255	0.91616	0.946312		0.712813	1.13923	0.949621
1.17731	0.880703	0.655041		0.728629	1.22212	0.694986
1.8968	1.53002	0.480654		0.748648	0.913347	0.687889
1.39957	0.744354	0.992748		0.780631	0.903321	0.802634
1.35589	0.696248	1.34712		1.02501	0.903798	0.780997
0.893599	1.19861	0.974111		0.759574	1.29859	0.954036
1.59072	1.49413	0.830287		1.22828	1.30992	0.643701
1.45052	1.111	0.713092		0.836929	1.05306	0.640742
1.08293	1.72123	0.386774		0.786193	0.715555	0.580838
1.1515	0.74156	0.654014		0.891504	1.41453	0.631283
1.05066	1.47847	0.572922		1.46786	1.1404	0.923308
0.602254	0.980526	0.65339		0.735299	1.49197	0.613103
0.807376	0.955306	0.351578		0.545277	1.19788	0.471776
1.25569	1.35995	0.645168		1.05601	1.1393	1.05553
0.919925	1.34339	0.489393		0.625606	0.963857	1.01586
1.46148	1.26725	1.06103		0.687538	1.01001	0.929649
1.03651	1.06883	1.26968		0.849574	1.4261
1.17284	0.855975	1.02472		0.421705	0.772869
0.938129	0.795271	0.850209		0.388864	0.971008
1.30992	1.16292	0.87463		0.951889	1.58392
1.56108	1.04303	0.919814		0.315607	1.42599
1.16833	0.897495			0.44426	0.788601
1.52228	0.820854				1.28901
1.49461	1.10923				1.15926
0.809546	0.766186				1.03111
1.63054	1				1.09353
1.06999	1.36824
0.954143	2.07702
	1.0142

## Sheet: Fig 6c
MDCK WT	Woundclosure area (Normalised)
00mins	1	1	1	1	1	1	1	1	1	1	1	1	1	1	1	1	1	1	1	1	1	1	1	1	1	1	1	1	1	1	1	1	1	1	1	1	1	1	1	1	1	1	1	1	1	1	1	1	1
30mins	0.948794	0.95044	0.972602	0.927148	0.991387	0.918817	0.988538	0.961885	0.996732	0.930747	0.95254	1.0466	0.985755	0.972865	0.99756	0.930747	0.869755	0.828062	0.977281	0.981086	0.978734	0.926154	0.956056	0.924503	0.824646	0.800148	1.21142	0.94727	0.765415	1.09155	0.900516	1.01787	0.920614	1.00829	0.994004	1.02425	0.958545	0.980793	0.903671	1.0396	0.880205	0.974351	0.900037	0.857089	0.882095	0.901455	0.902863	0.966215	1.13667
1hr	0.939483	0.830205	0.858961	0.7947	0.825246	0.841867	0.879374	0.816776	0.929707	0.840749	0.794852	0.86299	0.804984	0.820017	0.945117	0.776193	0.808073	0.793472	0.905049	0.820915	0.841916	0.764532	0.923655	0.801762	0.693562	0.831768	1.00441	0.829065	0.690435	0.930255	0.80573	0.937723	0.807586	0.892734	0.87954	0.853095	0.89647	0.858295	0.848464	0.949805	0.781414	0.771307	0.764389	0.722012	0.731743	0.812951	0.840291	0.911089	0.86912
1.5hr	0.863032	0.809029	0.807888	0.760016	0.808088	0.790008	0.799752	0.717259	0.832871	0.705451	0.744863	0.788609	0.646094	0.767488	0.809972	0.63891	0.745553	0.730211	0.866512	0.718693	0.765222	0.727425	0.893031	0.701095	0.72967	0.77027	0.873674	0.67007	0.6726	0.812808	0.78036	0.95047	0.807648	0.84936	0.809468	0.760532	0.878924	0.824491	0.777533	0.988819	0.812212	0.745045	0.665373	0.6777	0.701063	0.740361	0.809368	0.84196	0.874025
2hr	0.802064	0.81267	0.746014	0.693222	0.723307	0.716529	0.733426	0.627321	0.777672	0.683951	0.671956	0.721256	0.514119	0.676601	0.687359	0.586003	0.797233	0.601626	0.853251	0.735019	0.659395	0.670129	0.853236	0.741785	0.597584	0.712597	0.725082	0.564534	0.600595	0.812808	0.731826	0.905956	0.73295	0.870426	0.645065	0.878481	0.783353	0.709369	0.726165	1.03254	0.76856	0.687069	0.563589	0.638312	0.64754	0.745636	0.70846	0.817019	0.844457
2.5hr	0.758064	0.751619	0.738859	0.638722	0.730486	0.662193	0.686904	0.62259	0.706774	0.627446	0.641843	0.709489	0.48965	0.67253	0.598863	0.55865	0.657335	0.653438	0.744497	0.699554	0.610404	0.562006	0.831859	0.667823	0.698895	0.520844	0.723076	0.541914	0.552102	0.752695	0.653196	0.859578	0.646997	0.783004	0.7205	0.759237	0.749591	0.67925	0.668471	0.962683	0.696725	0.653941	0.528204	0.590697	0.612388	0.758858	0.688176	0.785234	0.786
3hr	0.741246	0.707	0.732176	0.629619	0.714705	0.641443	0.655052	0.590254	0.693066	0.5828	0.563683	0.650932	0.380991	0.579788	0.605791	0.511315	0.619648	0.617737	0.787454	0.658391	0.60991	0.484289	0.794831	0.650833	0.680745	0.549355	0.613969	0.493863	0.530368	0.651187	0.592403	0.71085	0.653656	0.743018	0.645463	0.677492	0.72698	0.660875	0.679363	0.97315	0.69216	0.691777	0.491801	0.564139	0.654929	0.680882	0.716631	0.788968	0.730788
3.5hr	0.721609	0.710193	0.727573	0.604861	0.685129	0.613592	0.606445	0.575513	0.676864	0.566255	0.580969	0.647831	0.360614	0.608351	0.519058	0.485718	0.513331	0.536113	0.688594	0.677479	0.539653	0.472724	0.805084	0.672894	0.572775	0.557492	0.542538	0.444551	0.3643	0.724226	0.605357	0.721827	0.635072	0.735877	0.643393	0.633416	0.690001	0.613985	0.60952	0.935785	0.655381	0.615939	0.477941	0.569785	0.571912	0.687553	0.636392	0.789777	0.733262
4hr	0.728928	0.698014	0.707198	0.545264	0.671684	0.606873	0.603443	0.509554	0.634913	0.490283	0.500403	0.617328	0.306924	0.483351	0.496009	0.443296	0.583187	0.47239	0.649125	0.69357	0.457177	0.456945	0.775776	0.667101	0.612183	0.475432	0.398752	0.509054	0.316131	0.6406	0.593257	0.680573	0.581361	0.723501	0.623171	0.585423	0.730534	0.598502	0.554077	0.988565	0.518107	0.638981	0.41177	0.541269	0.515094	0.676283	0.610916	0.75615	0.661685
4.5hr	0.681375	0.683035	0.662932	0.510466	0.640777	0.611249	0.544855	0.445968	0.617944	0.411136	0.477119	0.586014	0.274117	0.509984	0.453186	0.398152	0.501683	0.460856	0.702863	0.701262	0.4699	0.458305	0.739712	0.523409	0.531998	0.538723	0.476377	0.399903	0.458671	0.604044	0.595291	0.625827	0.553816	0.703031	0.55234	0.618097	0.647047	0.568631	0.607647	0.835506	0.545429	0.645139	0.394018	0.50825	0.474644	0.700952	0.597511	0.749473	0.653346
5hr	0.666493	0.635196	0.612795	0.44618	0.626706	0.496153	0.511326	0.383663	0.588794	0.369816	0.393095	0.569197	0.245697	0.45683	0.451234	0.331185	0.517408	0.440341	0.591207	0.627744	0.470739	0.439047	0.72769	0.434121	0.537272	0.438621	0.456778	0.430347	0.316063	0.509595	0.521806	0.629212	0.562877	0.688193	0.538462	0.62502	0.546864	0.51362	0.524412	0.818489	0.505016	0.61988	0.341275	0.469997	0.461202	0.685315	0.554433	0.708277	0.653523
5.5hr	0.634787	0.6184	0.586465	0.447678	0.600756	0.477674	0.451022	0.36002	0.50308	0.379625	0.342874	0.521595	0.195776	0.347665	0.392619	0.305779	0.494308	0.416781	0.545784	0.619724	0.487266	0.42126	0.662352	0.414576	0.466529	0.48066	0.451862	0.425045	0.276205	0.44635	0.516097	0.599975	0.512876	0.645773	0.505893	0.513924	0.553539	0.459502	0.473181	0.836236	0.497807	0.646083	0.323535	0.447191	0.470023	0.703368	0.556302	0.682135	0.567919
6hr	0.637413	0.604415	0.559829	0.373825	0.564254	0.471887	0.485195	0.311815	0.486509	0.339582	0.3493	0.465023	0.143562	0.3181	0.351323	0.263081	0.489715	0.457088	0.433256	0.577559	0.445668	0.42774	0.629725	0.361294	0.443518	0.449366	0.442294	0.354678	0.219264	0.552062	0.50985	0.505574	0.525478	0.603542	0.455873	0.426948	0.537939	0.357795	0.416052	0.730184	0.416346	0.642496	0.271499	0.375223	0.45297	0.615495	0.490739	0.632337	0.577844
6.5hr	0.641856	0.581199	0.459874	0.336055	0.504195	0.374897	0.395008	0.292459	0.462704	0.265306	0.302622	0.444323	0.0882551	0.280993	0.255569	0.25502	0.368549	0.367509	0.403861	0.588586	0.43273	0.386297	0.680812	0.348535	0.446008	0.447912	0.33226	0.319615	0.186998	0.459613	0.44596	0.491383	0.486	0.535239	0.456043	0.483099	0.49784	0.376707	0.39991	0.670045	0.369505	0.623879	0.250488	0.380915	0.322755	0.621846	0.462166	0.603811	0.535992
7hr	0.661947	0.519091	0.448442	0.249094	0.436831	0.370344	0.351508	0.277194	0.417965	0.204418	0.241455	0.368674	0.048515	0.250965	0.209519	0.232091	0.434493	0.375738	0.404057	0.52631	0.428604	0.399307	0.646416	0.355695	0.360695	0.335975	0.379131	0.335172	0.165692	0.486229	0.459622	0.453529	0.439109	0.465754	0.429773	0.429341	0.596369	0.313328	0.33872	0.601262	0.334944	0.515101	0.209533	0.329063	0.334546	0.601509	0.483753	0.542326	0.408368
7.5hr	0.678281	0.485385	0.362081	0.206448	0.403427	0.350738	0.304392	0.21355	0.405812	0.135131	0.197036	0.313993	0.0278575	0.220936	0.159438	0.222903	0.350615	0.344757	0.339388	0.505462	0.326646	0.398351	0.668128	0.308116	0.399853	0.344375	0.258648	0.267691	0.158271	0.458746	0.397517	0.444508	0.385852	0.428867	0.400653	0.415496	0.468171	0.304187	0.294866	0.607004	0.229885	0.542461	0.132916	0.287313	0.284168	0.5793	0.498473	0.471212	0.407252
8hr	0.7238	0.457347	0.341463	0.180965	0.359183	0.248245	0.257023	0.170696	0.342962	0.103804	0.142552	0.261834	0.0249184	0.135022	0.130312	0.189085	0.254593	0.410169	0.322488	0.514556	0.306766	0.356136	0.543563	0.321598	0.424396	0.316127	0.227496	0.269954	0.0543073	0.349107	0.412387	0.411142	0.349154	0.412787	0.353211	0.358623	0.447933	0.21342	0.272659	0.627795	0.216773	0.516435	0.0743403	0.237794	0.202478	0.502455	0.438913	0.466886	0.390125
8.5hr	0.62218	0.411678	0.246464	0.172099	0.32815	0.190439	0.224878	0.119186	0.317171	0.0153355	0.0823011	0.190923	0.00760773	0.12946	0.102508	0.167326	0.284816	0.194286	0.234694	0.497422	0.313514	0.361771	0.550605	0.299021	0.329611	0.248812	0.0511475	0.191809	0	0.316359	0.316775	0.401919	0.340855	0.323348	0.32994	0.314161	0.410786	0.167301	0.202929	0.55121	0.158555	0.45269	0.0238378	0.201755	0.146205	0.516275	0.321064	0.34434	0.305272
9hr	0.482933	0.393313	0.205159	0.136007	0.277238	0.175449	0.204098	0.0951934	0.265268	0.00245234	0.0120452	0.188902	0.00347341	0.0794623	0.0448069	0.0926493	0.308812	0.105733	0.162371	0.458131	0.294161	0.310086	0.528532	0.267981	0.316942	0.248637	0.0208999	0.178714	0	0.285097	0.221477	0.342189	0.230098	0.346033	0.34653	0.283732	0.390567	0.150698	0.1262	0.462651	0.0915024	0.394644	0	0.14454	0.109295	0.437379	0.354433	0.264331	0.308977
9.5hr	0.460995	0.354148	0.149171	0.114985	0.216869	0.147704	0.167333	0.0694168	0.18161	0.000117598	0.00135602	0.174715	0.0044859	0.0628508	0.0404301	0.0935639	0.216984	0.130217	0.150583	0.377831	0.240721	0.275723	0.418176	0.208378	0.230996	0.21318	0.0058864	0.136603	0	0.189751	0.222461	0.321212	0.212753	0.273728	0.304974	0.20801	0.349015	0.10721	0.104223	0.387192	0.0560601	0.377277	0	0.0887518	0.0931119	0.410925	0.255245	0.177046	0.256333
10hrs	0.388433	0.299532	0.103505	0.0664686	0.163002	0.0612935	0.121581	0.0678372	0.131916	0	0	0.142451	0	0.0239151	0.0261347	0.0587779	0.195003	0.106599	0.100364	0.373596	0.191042	0.224614	0.356911	0.237147	0.204493	0.225605	0.00469146	0.078586	0	0.101698	0.175515	0.233503	0.184354	0.139347	0.219542	0.137025	0.243877	0.0662721	0.0610223	0.355743	0.037205	0.295847	0	0.0534268	0.0422773	0.305021	0.206516	0.116544	0.208855
MDCK_Rtn4a	Woundclosure area (Normalised)
00mins	1	1	1	1	1	1	1	1	1	1	1	1	1	1	1	1	1	1	1	1	1	1	1	1	1	1	1	1	1	1	1	1	1	1	1	1	1	1	1	1	1	1	1	1	1
30mins	0.804177	1.12206	1.05575	1.06079	0.919154	1.11265	1.14596	0.916012	0.995653	1.00815	0.863265	0.870224	1.11729	1.11729	0.896591	0.929604	0.978492	0.947804	0.892389	0.972891	0.822052	0.852717	0.995987	1.13944	0.863231	1.00402	0.953385	0.838989	0.805152	0.876031	0.851456	1.07857	0.936372	1.09692	1.01902	1.08899	0.938869	0.935858	1.05587	0.808825	0.912862	0.998841	0.901705	0.90849	0.817964
1hr	0.656461	0.996604	0.907349	0.986432	0.683219	1.00208	0.864079	0.722633	0.801062	0.762353	0.751863	0.753131	1.03358	1.03358	0.821246	0.864281	0.894644	0.799449	0.671714	0.895259	0.763364	0.744778	0.817256	0.834834	0.820003	0.790453	0.822576	0.654731	0.740756	0.739677	0.614875	0.883918	0.896528	0.898219	1.05702	1.09462	0.856377	0.830211	0.792509	0.79062	0.979921	1.05361	0.775788	0.859274	0.582435
1.5hr	0.562826	0.808041	0.814418	0.884567	0.580265	0.92314	0.792259	0.634624	0.77772	0.639439	0.645748	0.657693	0.933462	0.933462	0.711938	0.814466	0.831793	0.66209	0.563025	0.787497	0.791048	0.671559	0.673038	0.746077	0.823283	0.683058	0.689891	0.715685	0.663409	0.496009	0.484695	0.735198	0.714919	0.775473	0.762971	0.945709	0.803269	0.93045	0.70303	0.802699	0.859506	0.86907	0.664606	0.785748	0.556655
2hr	0.492959	0.752814	0.745261	0.774671	0.475026	0.763099	0.573968	0.621597	0.648138	0.594468	0.488649	0.585837	0.826004	0.826004	0.61402	0.656393	0.74079	0.539839	0.516574	0.693169	0.702381	0.716874	0.613841	0.772569	0.770846	0.562683	0.573164	0.671194	0.517188	0.497067	0.427601	0.615965	0.662738	0.668456	0.570326	0.821042	0.814822	0.873259	0.590255	0.737621	0.715461	0.721692	0.586031	0.785039	0.490582
2.5hr	0.348791	0.600795	0.664593	0.707451	0.413583	0.683125	0.470602	0.517626	0.598487	0.484424	0.422865	0.584106	0.718627	0.718627	0.644468	0.579082	0.677183	0.383239	0.436088	0.594505	0.61103	0.65567	0.588802	0.851504	0.74941	0.572655	0.416264	0.550718	0.473137	0.35754	0.396573	0.46225	0.531031	0.614798	0.707827	0.68917	0.749642	0.693649	0.599055	0.673398	0.551056	0.647285	0.525791	0.707202	0.381826
3hr	0.356248	0.59019	0.409539	0.639375	0.409414	0.634883	0.407488	0.487071	0.58482	0.419383	0.3627	0.576446	0.715113	0.715113	0.523043	0.516763	0.631667	0.311392	0.374371	0.555182	0.58475	0.59142	0.628409	0.913993	0.731302	0.528244	0.345873	0.564872	0.47162	0.238802	0.346468	0.481896	0.460317	0.544419	0.559785	0.600305	0.825552	0.733029	0.459105	0.66842	0.516265	0.643068	0.486582	0.668396	0.314377
3.5hr	0.27449	0.507354	0.43538	0.562803	0.356447	0.571686	0.403232	0.407016	0.500251	0.365371	0.323738	0.51859	0.659559	0.659559	0.478613	0.475241	0.599925	0.299449	0.297226	0.444201	0.460818	0.571322	0.614827	0.857876	0.640486	0.497608	0.189771	0.479221	0.468476	0.228917	0.229996	0.464949	0.347481	0.66522	0.480191	0.58865	0.756978	0.567416	0.456319	0.632998	0.412657	0.624356	0.410138	0.662345	0.251941
4hr	0.282224	0.475272	0.322773	0.500433	0.385909	0.652987	0.367887	0.354559	0.46109	0.270175	0.306176	0.521853	0.625562	0.625562	0.459448	0.470856	0.571021	0.246152	0.272417	0.369575	0.439049	0.507255	0.639617	0.795228	0.648398	0.440913	0.0882435	0.325221	0.431975	0.157182	0.258666	0.396875	0.317999	0.56344	0.308039	0.551377	0.73808	0.587868	0.430413	0.538331	0.364012	0.57109	0.35885	0.535083	0.176762
4.5hr	0.12561	0.37599	0.371592	0.475024	0.193526	0.509163	0.36247	0.332987	0.42358	0.235443	0.203316	0.513999	0.508833	0.508833	0.359727	0.455575	0.478051	0.234402	0.177544	0.360066	0.439028	0.477342	0.564771	0.67288	0.569085	0.437557	0.0881039	0.288935	0.356073	0.0969287	0.227048	0.410386	0.267385	0.476958	0.332785	0.538344	0.707164	0.607024	0.416975	0.508221	0.32393	0.554762	0.33489	0.525994	0.176663
5hr	0.120496	0.34954	0.387707	0.38093	0.166691	0.455962	0.242108	0.279767	0.443704	0.183409	0.207514	0.45771	0.529216	0.529216	0.336079	0.421967	0.472715	0.172428	0.124109	0.38475	0.429384	0.496939	0.56419	0.712565	0.544473	0.37817	0.0532972	0.285775	0.263079	0.0563879	0.160656	0.364171	0.234574	0.471871	0.302232	0.454302	0.626792	0.494768	0.426992	0.501188	0.25444	0.525231	0.375001	0.539611	0.125037
5.5hr	0.132734	0.366729	0.301154	0.315879	0.0887261	0.3723	0.229848	0.232266	0.261483	0.167829	0.149209	0.406087	0.52949	0.52949	0.31034	0.355366	0.452581	0.168073	0.107633	0.37225	0.411687	0.396948	0.432795	0.663943	0.525876	0.31692	0.0185902	0.224568	0.250188	0.0215397	0.111129	0.367004	0.195211	0.446454	0.281243	0.48545	0.528499	0.481144	0.305206	0.542135	0.24498	0.429871	0.259548	0.489864	0.102172
6hr	0.0584322	0.286223	0.18976	0.257295	0.0639129	0.329805	0.183333	0.206399	0.173758	0.122158	0.150697	0.381697	0.442777	0.442777	0.267273	0.322032	0.409726	0.129465	0.0701088	0.306824	0.39637	0.318045	0.446591	0.513068	0.491848	0.335807	0	0.173438	0.245758	0	0.0939197	0.307513	0.174524	0.317162	0.168038	0.471896	0.486547	0.438666	0.266198	0.473974	0.193756	0.425036	0.200903	0.490959	0.0950962
6.5hr	0.02449	0.17754	0.163144	0.265566	0.0470582	0.262475	0.16035	0.188502	0.07013	0.00348285	0.127848	0.330285	0.398054	0.398054	0.19311	0.283084	0.372146	0.0854968	0.0406464	0.288144	0.379703	0.307944	0.368599	0.446361	0.366769	0.280824	0	0.0680581	0.21813	0	0.0449331	0.280743	0.0878939	0.344225	0.169466	0.46847	0.428993	0.356475	0.228142	0.451432	0.086577	0.328726	0.180994	0.437505	0.0906411
7hr	0.0276915	0.17754	0.164132	0.19835	0.0417265	0.186893	0.135453	0.165207	0.00129561	0	0.0402646	0.349646	0.352937	0.352937	0.1781	0.239522	0.313584	0.0743986	0.0125618	0.224599	0.26638	0.251961	0.311658	0.403649	0.319726	0.220489	0	0.0738469	0.136219	0	0	0.187609	0.058679	0.314338	0.169466	0.399825	0.321182	0.254424	0.182732	0.350132	0	0.261296	0.0814819	0.441913	0.0460249
7.5hr	0.00221754	0.0812712	0.109317	0.18789	0.0207119	0.0701287	0.128691	0.122702	0.00390774	0	0.0463488	0.267709	0.309114	0.309114	0.129495	0.208132	0.237583	0.0515215	0	0.210372	0.313615	0.189481	0.219336	0.329103	0.315695	0.242461	0	0.0558167	0.075599	0	0	0.138008	0	0.22333	0.108393	0.262591	0.273801	0.23333	0.134465	0.314831	0	0.19677	0.0593273	0.392133	0.0306614
8hr	0.000374226	0.0217202	0.0888887	0.117827	0.0172062	0.00940743	0.057737	0.121844	0	0	0.00607093	0.231057	0.192265	0.192265	0.108452	0.201199	0.237767	0.0385008	0	0.148819	0.249211	0.126507	0.12718	0.297098	0.262007	0.167588	0	0	0.0650628	0	0	0.0713927	0	0.151605	0.0601733	0.179218	0.178772	0.168566	0.0581773	0.240718	0	0.2075	0.0075143	0.335552	0
8.5hr	0	0.00708169	0.0261556	0.0931481	0.0115717	0.00283443	0.071158	0.0602692	0	0	0	0.182644	0.189475	0.189475	0.0985056	0.18756	0.184084	0.00455386	0	0.116588	0.204856	0.0867083	0.126753	0.234305	0.220556	0.134892	0	0	0.0679032	0	0	0.0302233	0	0.0753161	0.0542584	0.118728	0.0982246	0.14139	0.0421649	0.164122	0	0.111732	0	0.252985	0
9hr	0	0.0043232	0.00851265	0.052247	0.0160734	0	0.0419331	0.0222165	0	0	0	0.167739	0.137177	0.137177	0.0460196	0.135136	0.143328	0	0	0.0641838	0.115081	0.056724	0.147399	0.238139	0.191029	0.0960057	0	0	0.0618096	0	0	0.017031	0	0	0.0298538	0.0417233	0.0606354	0.0814132	0.0300497	0.0692417	0	0.121988	0	0.182465	0
9.5hr	0	0	0	0.0102848	0.0131829	0	0.0409047	0.00450781	0	0	0	0.106514	0.0285209	0.0285209	0.0177692	0.114225	0.103899	0	0	0.0532562	0.0758229	0.0456742	0.0710817	0.155886	0.154709	0.0571304	0	0	0.0500474	0	0	0	0	0	0	0.0153041	0.0290785	0.0261915	0	0	0	0.0404712	0	0.148688	0
10hrs	0	0	0	0.0049556	0.000576155	0	0.0205694	0.00829971	0	0	0	0.0791182	0.0135006	0.0135006	0	0.0735078	0.0689117	0	0	0.0125149	0.0656857	0.0260779	0.0653116	0.107833	0.137737	0.0395837	0	0	0.0213639	0	0	0	0	0	0	0	0	0.0123083	0	0	0	0.00387491	0	0.109571	0
MDCK CLimp63	Woundclosure area (Normalised)
00mins	1	1	1	1	1	1	1	1	1	1	1	1	1	1	1	1	1	1	1	1	1	1	1	1	1	1	1	1	1	1	1	1	1	1	1	1	1	1	1	1	1	1	1	1	1	1	1	1	1
30mins	1.09462	0.889209	0.889209	0.838142	0.889878	0.873402	0.994071	0.87399	0.844127	0.810197	0.903134	0.879883	0.958169	0.874681	0.829271	0.867375	0.845553	0.876171	0.851125	0.866887	0.840343	0.791942	0.851342	0.806078	0.770714	0.859105	0.962793	0.894304	0.986849	0.886842	0.85147	0.790476	0.885491	0.894584	0.821047	0.864691	0.843136	0.795828	0.793819	0.806267	0.869107	0.869305	0.885629	0.87697	0.813276	0.802756	0.862069	0.876011	0.865299
1hr	0.744931	0.724621	0.724621	0.693315	0.827653	0.827974	0.833899	0.82912	0.682513	0.712954	0.849828	0.773734	0.857568	0.811432	0.687629	0.7238	0.700633	0.783568	0.744624	0.721422	0.731488	0.637742	0.750126	0.657767	0.525066	0.680278	0.812762	0.747178	0.808162	0.8186	0.758446	0.717	0.864594	0.789414	0.70658	0.716728	0.747151	0.522076	0.667309	0.678812	0.759053	0.738264	0.81986	0.733258	0.66313	0.720819	0.745885	0.72813	0.74357
1.5hr	0.683368	0.694198	0.694198	0.643881	0.790986	0.874631	0.843137	0.715482	0.658323	0.653518	0.825556	0.78009	0.808606	0.726976	0.585598	0.598	0.637337	0.67842	0.711848	0.63048	0.681276	0.537839	0.69199	0.56429	0.459862	0.588834	0.726601	0.62809	0.745003	0.677146	0.703737	0.669067	0.713881	0.722681	0.596348	0.626868	0.671642	0.552935	0.564494	0.519388	0.678361	0.644971	0.770851	0.715829	0.618885	0.596709	0.707206	0.677895	0.585614
2hr	0.671789	0.638366	0.638366	0.617164	0.776924	0.824051	0.796563	0.656714	0.637621	0.652011	0.789276	0.733271	0.787728	0.68055	0.532027	0.562045	0.569747	0.633298	0.688858	0.586701	0.623718	0.457744	0.601656	0.436363	0.348555	0.428393	0.648304	0.566684	0.760564	0.575465	0.707113	0.720642	0.745258	0.684092	0.596348	0.591555	0.573425	0.420197	0.46788	0.456409	0.628724	0.563704	0.714981	0.634447	0.527814	0.479027	0.606203	0.579844	0.497773
2.5hr	0.65728	0.633045	0.633045	0.569708	0.778798	0.817955	0.78519	0.644804	0.591838	0.632662	0.758312	0.744914	0.759126	0.628367	0.470194	0.530759	0.512604	0.6016	0.608455	0.53173	0.59331	0.381125	0.566391	0.337506	0.290242	0.37782	0.624774	0.526625	0.659399	0.479281	0.676099	0.710825	0.695079	0.629425	0.480718	0.447902	0.50244	0.311542	0.38761	0.338658	0.595398	0.493934	0.65741	0.560251	0.453873	0.423208	0.512532	0.517969	0.450783
3hr	0.504136	0.60172	0.60172	0.54978	0.710664	0.778899	0.736014	0.674332	0.574336	0.635826	0.746834	0.723902	0.774093	0.618663	0.384396	0.402182	0.428625	0.523977	0.551141	0.554113	0.497237	0.356014	0.469744	0.294511	0.232084	0.226228	0.545377	0.492205	0.714966	0.459525	0.635744	0.673593	0.695079	0.648546	0.331719	0.425515	0.425425	0.225458	0.291694	0.227137	0.555446	0.42539	0.597897	0.511011	0.390845	0.335917	0.46259	0.452915	0.427782
3.5hr	0.61841	0.595579	0.595579	0.511707	0.687757	0.726116	0.721009	0.631025	0.614458	0.577567	0.724285	0.689279	0.736671	0.543577	0.311805	0.296398	0.282817	0.418399	0.492954	0.452204	0.454337	0.252928	0.442523	0.183947	0.1459	0.148211	0.489779	0.484143	0.697172	0.438671	0.633398	0.668473	0.648843	0.606061	0.272252	0.325203	0.34584	0.202341	0.199306	0.188605	0.508828	0.319155	0.505299	0.414518	0.330373	0.254578	0.397102	0.432832	0.320636
4hr	0.516874	0.547991	0.547991	0.519119	0.684924	0.683913	0.669525	0.57859	0.593515	0.530587	0.657314	0.680034	0.782943	0.46107	0.249918	0.219561	0.200475	0.369001	0.468173	0.401518	0.38495	0.259196	0.429478	0.134652	0.112607	0.100847	0.465826	0.496164	0.697269	0.381989	0.57234	0.605751	0.547503	0.638708	0.172806	0.248077	0.278992	0.121431	0.12034	0.136466	0.443778	0.261191	0.44478	0.385229	0.27748	0.154452	0.32047	0.364915	0.25603
4.5hr	0.46266	0.556659	0.556659	0.503049	0.648343	0.630206	0.619468	0.535042	0.566583	0.558654	0.704493	0.660634	0.728828	0.42689	0.169035	0.1405	0.206028	0.29915	0.410492	0.345439	0.347714	0.202642	0.346198	0.0523865	0.0578976	0.0219017	0.435034	0.450042	0.682423	0.315651	0.560287	0.607341	0.515624	0.586868	0.137663	0.118816	0.21014	0.102248	0.071861	0.087162	0.356717	0.212702	0.37947	0.347312	0.27748	0.102714	0.254006	0.334929	0.239382
5hr	0.357929	0.523565	0.523565	0.477298	0.581626	0.591327	0.624198	0.489625	0.53323	0.487847	0.682837	0.698792	0.746916	0.391488	0.0906896	0.0510035	0.163105	0.223226	0.341115	0.304715	0.278815	0.120831	0.253283	0.0481114	0	0.0134043	0.401979	0.367868	0.607953	0.319622	0.537626	0.511831	0.45794	0.534163	0.0520789	0.0647326	0.153256	0.0615424	0.0374278	0.0268824	0.270689	0.154515	0.289468	0.291872	0.150651	0.0848402	0.150721	0.272764	0.216147
5.5hr	0.206244	0.449297	0.449297	0.432102	0.559514	0.542734	0.641221	0.460091	0.530204	0.481568	0.658764	0.679532	0.631555	0.303747	0.0387676	0	0.121424	0.170448	0.299609	0.281544	0.272548	0.0694231	0.212609	0	0	0	0.280215	0.330709	0.573361	0.251832	0.514349	0.482365	0.368474	0.526139	0	0.0162836	0.0878893	0.0355363	0.00995996	0.0119213	0.239412	0.0904981	0.234033	0.250717	0.0976742	0.0623893	0.0928785	0.223687	0.166966
6hr	0.144693	0.430636	0.430636	0.386871	0.515142	0.53353	0.601427	0.406568	0.510394	0.482526	0.570809	0.659022	0.574731	0.250089	0.0152309	0	0.106278	0.115099	0.258834	0.235432	0.201182	0.0363239	0.134478	0	0	0	0.235694	0.260186	0.552796	0.215865	0.559943	0.494166	0.284435	0.571043	0	0	0.0671678	0	0.00661262	0	0.140896	0.0470692	0.155371	0.195634	0.0669746	0.0322399	0.0417282	0.190472	0.150061
6.5hr	0.168688	0.353602	0.353602	0.363897	0.414789	0.397807	0.533552	0.375261	0.429828	0.421114	0.572738	0.646413	0.60678	0.197292	0	0	0.0918261	0.0657673	0.206157	0.216188	0.130124	0	0.112274	0	0	0	0.244595	0.175223	0.451093	0.149133	0.459207	0.370313	0.26349	0.517498	0	0	0.0292227	0	0	0	0.0840576	0.0340715	0.104626	0.186859	0.0434907	0.0316498	0.0101188	0.173748	0.124784
7hr	0.105076	0.356286	0.356286	0.338808	0.409391	0.395408	0.503455	0.342992	0.42452	0.36334	0.569244	0.580923	0.61587	0.153462	0	0	0.0519758	0.0502835	0.201976	0.196571	0.0925262	0	0.068897	0	0	0	0.176596	0.142977	0.493654	0.0993593	0.453706	0.397876	0.206405	0.424329	0	0	0.0153981	0	0	0	0.0587868	0.0156803	0.0654038	0.13746	0.0378679	0.0120598	0	0.140622	0.0884714
7.5hr	0.0753471	0.33173	0.33173	0.29873	0.375445	0.36118	0.520571	0.294727	0.347543	0.29919	0.503756	0.550511	0.543351	0.101877	0	0	0.0469076	0.0131786	0.18263	0.174694	0.0649958	0	0.0497006	0	0	0	0.136754	0.159986	0.407592	0.0683233	0.429241	0.385889	0.190158	0.360703	0	0	0.0138983	0	0	0	0.0208888	0.00976589	0.0259461	0.147385	0.0358707	0.0076369	0	0.112181	0.0210832
8hr	0.0753471	0.295809	0.295809	0.261931	0.3678	0.322311	0.486171	0.256479	0.375922	0.261046	0.45594	0.496659	0.52201	0.0837992	0	0	0.0146381	0	0.148488	0.145144	0.0447521	0	0.0211935	0	0	0	0.0945467	0.108947	0.439163	0.0321517	0.377292	0.290892	0.129234	0.302762	0	0	0.0170824	0	0	0	0	0.00374583	0	0.0871197	0.018081	0	0	0.0832534	0.00872945
8.5hr	0.0422331	0.256083	0.256083	0.251176	0.367507	0.276401	0.456148	0.193739	0.356291	0.244478	0.426583	0.521748	0.451401	0.0452142	0	0	0.0029611	0	0.131726	0.150263	0	0	0	0	0	0	0.0605873	0.0931431	0.412564	0.0228401	0.276806	0.240714	0.0729269	0.26103	0	0	0.0111567	0	0	0	0	0.00228832	0	0.0410243	0.00807165	0	0	0.0651314	0.00862034
9hr	0.0156551	0.240208	0.240208	0.244187	0.367507	0.253117	0.44303	0.179918	0.33906	0.212806	0.408182	0.521681	0.484176	0.0189667	0	0	0	0	0.123544	0.105108	0	0	0	0	0	0	0.0517782	0.0207681	0.373883	0.0145622	0.273009	0.259635	0.0842175	0.186236	0	0	0.0106465	0	0	0	0	0	0	0.0330412	0	0	0	0.0432579	0
9.5hr	0	0.188392	0.188392	0.219367	0.270117	0.215428	0.440547	0.127547	0.288779	0.183443	0.446913	0.439303	0.388285	0	0	0	0	0	0.120112	0.0950673	0	0	0	0	0	0	0.0261468	0.00232856	0.316878	0	0.229147	0.265766	0.0731106	0.127093	0	0	0.00146297	0	0	0	0	0	0	0.0178644	0	0	0	0.00398948	0
10hrs	0	0.173222	0.173222	0.195524	0.242649	0.192537	0.408159	0.105756	0.242025	0.118846	0.422161	0.465519	0.462063	0	0	0	0	0	0.0856018	0.0899744	0	0	0	0	0	0	0.0123374	0	0.302073	0	0.165358	0.204312	0.0314257	0.128426	0	0	0	0	0	0	0	0	0	0.00935237	0	0	0	0	0
[truncated: 1 more columns]

## Sheet: Fig 6g
NT sirna convex	RTn4 sirna Convex	NT sirna Concave	Rtn4 Sirna Concave
0.998546	1.13161	1.02617	0.686401
0.671841	0.752474	1.31635	0.796865
0.955668	1.0362	0.994036	1.03816
0.89696	0.810429	0.937646	1.2277
1.06145	1.2811	0.644525	1.22355
0.963725	0.811559	0.814869	0.955473
0.741087	1.42292	1.01457	0.921603
0.742484	0.737541	0.9396	1.05488
0.934906	0.794245	0.928934	0.607703
0.697433	0.807362	0.967634	1.34459
1.22533	1.19296	0.929607	1.19807
1.22032	0.758779	0.827865	1.29462
0.88604	0.878217	0.48412	0.871267
1.00301	0.732869	1.03359	0.996988
0.935335	0.741161	1.06639	0.622311
1.09394	1.15747	0.860725	1.39724
1.11996	1.05118	0.851722	0.499002
1.20555	0.928342	0.647115	0.834471
0.994527	0.807135	0.829245	1.03967
0.654255	0.852107	1.48328	0.996012
1.04607	0.625538	0.680062	0.970721
0.927058	1.05053	0.603683	1.0098
1.02557	1.30932	0.904956	0.950197
0.754021	0.756989	0.638094	0.967034
0.664753	0.891256	0.793548	0.786814
0.733173	0.873118	0.542321	0.568762
0.74363	0.766773	0.464299	1.33285
0.841299	0.724127	0.935328	0.820855
1.0729	0.685859	0.85418	0.887828
0.781804	0.761737	1.01643	1.13234
0.859622	1.27598	0.590153	0.978875
0.747452	0.960904	0.591062	0.64201
1.76847	1.21119	1.29268	1.17354
0.503136	0.600901	1.22511	1.40399
0.888556	1.05405	1.15219	1.20704
1.06144	0.837864	1.03579	1.58827
0.995968	1.00719	0.686277	1.40524
0.939795	0.813494	1.13421	1.12854
1.07442	0.951572	0.697966	0.800087
1.10966	0.821656	0.770494	0.778933
0.760616	1.13703	1.1372	0.926486
0.88157	0.99786	0.617312	0.490912
0.994869	1.3583	1.52902	0.478737
0.79985	1.02217	0.449657	0.923711
0.721739	0.75715	1.02353	0.790558
1.06672	0.898521	0.716384	0.481209
0.942892	0.808863	1.17566	0.831823
0.900637	0.991036	0.724949	0.612004
0.71026	0.653747	0.731278	0.759128
0.887442	0.787444	1.15991	0.759167
0.885741	1.18808	0.626487	0.734139
0.82172	0.800009	0.557554	0.683995
0.895488	0.85033	0.576196	1.44288
1.05905	0.765046	0.97298	0.722613
1.13022	1.0082	0.970885	1.48572
1.08387	0.77083	0.672794	0.745333
1.25405	1.66627	0.522288	1.16748
1.02246	0.93201	0.950939	0.973976
0.742833	0.882549	1.09113	0.919744
0.918343	0.587514	0.665425	0.64653
0.740042	0.829572	0.349408	0.549732
1.01332	0.714812	0.923263	0.62425
0.80268	1.19689	0.731519	0.91404
0.986532	1.06598	0.652991	0.917003
2.10326	0.859137	0.597568	0.817436
1.13345	0.74716	0.856651	0.837663
0.943797	0.582825	0.683518	0.960071
1.22983	0.556927	0.856308	1.00668
1.25084	0.686903	0.768656	1.08646
0.680971	0.773484	0.474369	1.05859
1.50031	0.812428	1.00628	0.41834
0.911046	1.06569	0.838681	1.03526
0.629612	1.05466	1.02982	0.738525
0.946024	0.873772	0.405242	0.516656
0.810831	1.01809	1.49103	0.6438
1.34542	0.869378	0.573725	1.07832
0.873465	0.760784	0.649328	0.785109
0.687269	0.516109	0.524865	0.766413
1.36611	0.519428	0.739243	1.14903
1.006	0.571517	1.05643	0.797592
0.742156	0.682273	1.12772	0.85832
0.794662	0.817836	0.625817	0.937336
0.666041	0.846768	0.641645	0.924707
0.85489	0.689975	0.703294	0.821488
1.00752	0.686494	0.810362	0.979003
1.19941	0.830078	0.533458	0.87448
0.742485	0.795376	0.634821	0.736852
0.841628	0.782675	0.501552	0.745444
0.716357	0.819595	0.943654	0.37997
0.772165	0.738401	0.709759	0.613449
0.863937	0.723883	0.65798	0.741723
0.796637	0.477671	0.475769	0.732364
1.16621	0.815729	0.816472	1.13306
0.880814	0.803946	0.482643	0.915836
0.75639	1.00871	0.97878	0.39718
0.624649	0.751504	0.833375	0.605594
1.12527	0.759766	1.53585	0.536603
0.66781	0.786667	1.13383	0.71502
0.88727	1.35392	0.816614	0.984233
0.817098	0.566935	0.625205	0.756351
0.687236	0.712502	0.982252	0.767664
0.710049	0.654966	0.131908	0.759352
1.31224	0.690426	0.759336	0.913919
1.53591	0.780198	0.778011	0.967635
	0.959012	0.744522
	0.963962	0.567103
	1.30983	0.771568
	0.961798	0.584347
	1.33885	0.604916
	1.0469	0.93723
	0.545936	1.0505
	1.05025	0.581263
	1.15875	0.78893
	0.83665	0.49733
	0.611752	0.775597
	0.850931	0.799073
	0.787431	1.52087
	0.70021	1.09567
	0.758312
	0.874831
	0.504601
	0.865643
	0.713879
	0.570381
	0.743994
	0.619472
	0.408446
	0.867827
	0.63077
	1.08937
	0.843816

## Sheet: Fig 6h 
NT sirna convex	Climp63 sirna Convex	NT sirna Concave	Climp63 Sirna Concave
0.902174	1.23419	0.666108	0.812864
0.723143	0.827272	1.1154	0.933162
1.39408	1.12176	0.868431	0.80432
0.850843	0.853803	0.774644	1.05088
1.53838	0.611217	0.964731	0.75407
0.917118	0.735852	0.617614	0.793221
1.38005	0.657368	0.431452	1.21232
0.81123	0.551796	0.619676	1.12361
0.66419	0.748959	0.496913	0.770406
1.26579	0.722237	0.354327	0.854156
1.1235	0.594321	0.722355	0.70521
0.793495	1.05865	0.691062	0.508136
0.637996	0.673638	0.821072	0.511594
1.24243	0.586015	0.403363	0.337793
0.978803	0.789387	0.753728	0.68955
0.762498	0.519234	0.886821	0.784186
1.24555	1.09968	1.1122	1.13863
1.27497	0.933354	1.02759	0.483222
0.898485	0.714618	1.12269	1.13139
0.611188	0.825776	0.880512	0.542698
0.715088	1.07818	1.07589	0.672114
0.782892	0.741995	0.63147	0.754499
1.17521	1.01443	0.996583	0.781671
1.02844	0.505236	0.578771	0.572564
1.2199	0.615651	0.927254	0.904088
0.753311	1.09403	0.731873	0.720884
0.751435	1.089	0.926235	1.02192
1.24542	0.755546	0.759927	0.642073
0.978851	0.825414	0.967703	0.898891
0.721191	0.913493	0.569625	0.990658
0.717809	1.38383	1.36439	0.535393
0.77763	0.840465	1.46246	1.14061
1.27867	0.92435	0.69529	1.02869
0.777578	0.77524	0.987285	1.19078
0.928579	0.991611	1.13585	0.742393
0.94504	0.795492	0.564654	0.674524
0.939221	0.86709	0.911716	0.905234
1.30045	0.611012	1.11707	1.07523
0.796415	1.04001	0.674768	0.678015
1.40802	0.875045	1.26938	0.812208
0.792963	0.561097	0.975959	0.732926
1.14389	0.952278	0.811182	1.10081
1.20702	1.15507	1.17129	0.646868
0.994384	0.587077	0.927983	0.817718
1.02527	0.972302	0.701373	0.479324
0.925347	0.706256	1.07002	0.492322
1.19037	0.781316	1.04874	0.69607
0.608426	0.538609	1.08424	0.780948
1.0903	1.24531	1.71361	0.720636
1.22006	0.671518	0.789434	1.20404
1.37228	0.529841	0.788779	1.03851
1.09199	0.968147	1.05764	1.12666
0.975801	0.999197	0.788507	0.944501
1.06244	0.770959	0.728798	1.34386
0.87718	1.02479	0.906477	0.804857
0.999093	0.814285	0.976512	0.485173
1.1993	0.938584	1.20527	0.91795
0.970713	0.724442	0.810343	1.09756
1.24526	0.81304	0.807668	0.444183
0.785815	1.0199	1.0024	1.23256
1.06023	1.72587	0.814528	0.807471
1.13966	0.805726	1.2836	0.725987
0.618908	0.615571	1.5127	1.19137
1.10328	1.0259	0.989629	0.668223
0.779971	0.953744	0.495917	0.646041
0.790296	0.517447	0.815093	0.868287
1.34707	0.90209	0.684049	0.572847
1.21196	1.14079	1.07014	0.756291
1.27248	0.769007	0.979278	0.67912
0.845991	0.676764	0.486376	0.862065
1.09343	0.948528	0.758523	0.493954
1.22504	0.601327	0.592799	0.698516
0.833568	0.676016	1.28986	1.0414
1.04816	0.883096	1.05758	0.907317
0.952424	1.07572	0.987261	0.557812
0.744264	0.917963	0.955584	0.863999
1.10738	0.916621	0.957184	1.23267
0.900182	0.701247	0.855223	0.76903
1.20357	1.05289	1.20994	0.713108
2.0501	0.603416	0.936696	0.82668
0.896624	0.982488	1.00428	0.594114
0.920688	0.890807	1.58796	1.51051
0.859975	0.400029	1.00488	1.01337
0.881042	0.89801	0.804328	0.556154
1.50726	0.834773	1.01752	0.6708
1.08257	1.29025	1.26509	1.33147
0.961381	0.396246	0.425768	1.05467
0.778345	0.841047	0.903647	0.754617
0.929623	0.623804	0.90322	0.785113
1.51637	0.533384	0.65769	0.916542
1.68661	0.888048	0.800008	1.03942
1.53914	0.73964	0.734199	0.960575
1.24231	0.721149	0.600213	0.78639
1.0434	1.09399	1.44388	1.42991
1.0361	0.950455	0.74809	0.702656
	0.817459	0.813657	0.620824
	0.739578	1.31477	0.602206
	0.734641	0.950376	0.894005
	0.699732	0.572435	1.29194
	0.790681		1.09675
	1.06421		0.550729
	1.20746		1.00705
	0.487506		1.09063
	0.69687		0.837649
	0.523021		0.712042
	0.741557		1.36329
	1.07638		0.672381
	0.733529		0.745519
	1.75961		0.631373
	1.05417		0.821424
	0.941708
	0.93285
