# Supplementary material for: Edge curvature drives endoplasmic reticulum reorganization and dictates epithelial migration mode
Source: Nat Cell Biol. 2025 Aug 18;27(10):1660–75. doi: 10.1038/s41556-025-01729-3 (PMC12527913; doi:10.1038/s41556-025-01729-3)
Supplement: Supplementary file 24 — Statistics source data. [file 41556_2025_1729_MOESM24_ESM.xlsx]

## Sheet: Fig 7b
	Perpedicular Fas						Parallel Fas
With Tubules (convex)	With Sheets (Convex)	With tubules (Concave)	With sheets (concave)			With Tubules (convex)	With Sheets (Convex)	With tubules (Concave)	With sheets (concave)
0.216621	0.121016	0.584927	0.268967			0.486504	0.502755	0.55707	0.463595
0.56793	0.400686	0.356633	0.204568			0.207137	0.280249	0.311147	0.595307
0.777957	0.381615	0.227042	0.213387			0.142801	0.235741	0.349546	0.528275
0.509247	0.237471	0.386644	0.182527			0.184964	0.487843	0.55051	0.532273
0.390103	0.183814	0.366651	0.316533			0.204435	0.536032	0.398117	0.405339
0.34365	0.315306	0.226644	0.239833			0.240656	0.404777	0.605472	0.578135
0.218934	0.0770113	0.339902	0.164227			0.580777	0.828767	0.132021	0.401392
0.394008	0.168224	0.130122	0.327096			0.202177	0.572178	0.442967	0.580645
0.44156	0.325046	0.525901	0.140769			0.313464	0.465305	0.600458	0.272822
0.626551	0.3521	0.0836999	0.235633			0.171009	0.322227	0.290158	0.576865
0.595193	0.320294	0.211002	0.232083			0.186673	0.405466	0.157515	0.463183
0.377528	0.234915	0.490866	0.286887			0.190052	0.53748	0.20441	0.507514
0.328506	0.265359	0.431953	0.160898			0.316975	0.409986	0.227811	0.426924
0.358571	0.344296	0.35133	0.290603			0.345974	0.353837	0.303862	0.645667
0.389823	0.313077	0.45078	0.133199			0.298491	0.364271	0.095722	0.687738
0.354635	0.353741	0.694408	0.170668			0.366804	0.361061	0.161994	0.333239
0.263658	0.214578	0.186961	0.335644			0.35569	0.466703	0.523252	0.380668
0.268568	0.116775	0.394685	0.197214			0.439813	0.644824	0.170465	0.570569
0.63225	0.261045	0.472455	0.478109			0.0871711	0.486264	0.202606	0.262086
0.423982	0.355533	0.423895	0.204034			0.307588	0.310944	0.293493	0.565902
0.246084	0.388012	0.637988	0.326679			0.376418	0.313406	0.150523	0.375272
0.447891	0.193744	0.581672	0.239632			0.285132	0.605847	0.108506	0.41105
0.602242	0.477338	0.457638	0.163948			0.145288	0.229416	0.290035	0.599869
0.296091	0.125242	0.227028	0.172399			0.4411	0.614946	0.229127	0.481856
0.240092	0.209332	0.284436	0.238558			0.490734	0.427039	0.359614	0.517352
0.41622	0.11252	0.334001	0.257032			0.27351	0.636602	0.317564	0.374747
0.328318		0.263863	0.142044			0.233535		0.414458	0.578085
0.541204		0.383	0.180482			0.266043		0.50915	0.66403
0.30063		0.462519	0.298667			0.206082		0.326927	0.580359
0.286109		0.385139	0.263724			0.407964		0.271605	0.403894
0.356548		0.262719	0.161497			0.32448		0.3465	0.47031
0.382358		0.4372	0.245079			0.342992		0.298419	0.672351
0.476802		0.510667	0.182827			0.298001		0.205134	0.557965
0.454547		0.580459	0.258819			0.204074		0.220474	0.636435
0.472529		0.311421	0.21063			0.302872		0.218579	0.456742
0.341055		0.450283	0.1684			0.282666		0.353598	0.466748
0.225663		0.320848	0.44695			0.167316		0.294707	0.438758
0.401914		0.472793	0.175325			0.471194		0.331805	0.21921
0.285186		0.613305	0.273429			0.273674		0.168695	0.444045
0.178379		0.56005	0.156754			0.230903		0.124801	0.459117
0.469075		0.535697	0.153544			0.385128		0.230428	0.333582
0.193993		0.336458	0.446613			0.145096		0.236308	0.582041
0.521718		0.409976	0.49076			0.201128		0.175095	0.334074
0.427708		0.26664	0.227173			0.340853		0.253648	0.145587
0.635243		0.343152	0.359315			0.267734		0.454275	0.28698
0.346766		0.524843	0.0680591			0.292058		0.158395	0.347781
0.414403			0.106887			0.210651		0.147715	0.741326
0.41445			0.177129			0.275721			0.711455
0.428696			0.492174			0.285965			0.600371
0.323687			0.415709			0.145096			0.224732
0.510528			0.262626			0.169215			0.3465
0.418301			0.188447			0.215714			0.35911
0.393702			0.357544			0.32421			0.53018
0.478734			0.567246			0.364671			0.351109
0.55918			0.180704			0.296789			0.164617
0.481319			0.177728			0.240905			0.630488
0.396157			0.193501			0.235342			0.678571
			0.28077			0.126254			0.481344
			0.211983						0.407529
			0.302245						0.4846
			0.159295						0.480887
			0.315477						0.52038
			0.209058						0.48017
			0.154253						0.545902
			0.35355						0.53781
			0.175391						0.382448
			0.222451						0.643322
			0.275333						0.499446
			0.242214						0.508404
									0.540678

## Sheet: Fig 7c
Rtn4a (Convex)
0	0.109067	0.105792	0.139843	0.13441	0.102592	0.102592	0.117181	0.150222	0.102908	0.134403	0.120473	0.173129	0.0924139	0.201608	0.247485	0.0742956	0.109509	0.0915765	0.223578	0.308758	0.185458	0.122477	0.0692644	0.100839	0.0497625	0.168765	0.111879	0.167482	0.0898783	0.0753265	0.142865	0.102868	0.140114	0.158917	0.176366	0.142612	0.131329	0.177484	0.12423	0.0362302	0.14986	0.0855461	0.24527	0.088843	0.0540433	0.099655	0.115021	0.0929756	0.153943
18	0.0693642	0.100047	0.171767	0.146742	0.191739	0.191739	0.0872279	0.0796794	0.104186	0.137655	0.129976	0.184774	0.0811537	0.229366	0.177055	0.0714049	0.158827	0.111533	0.16479	0.203922	0.13637	0.101848	0.0961974	0.111605	0.067448	0.15136	0.125556	0.126338	0.123743	0.0903708	0.148649	0.144015	0.130956	0.145093	0.118357	0.172515	0.105169	0.129747	0.106361	0.0497138	0.102659	0.126138	0.301683	0.154122	0.0946519	0.110927	0.138822	0.141501	0.220453
36	0.115392	0.0806187	0.168957	0.164646	0.241756	0.241756	0.148503	0.12558	0.124963	0.130428	0.137964	0.167676	0.0840399	0.213799	0.132471	0.105981	0.168417	0.137694	0.10454	0.148141	0.164372	0.103709	0.185199	0.131359	0.125761	0.112164	0.135405	0.106146	0.193499	0.154739	0.116465	0.136322	0.13595	0.113994	0.110181	0.172456	0.140741	0.182036	0.113337	0.103874	0.12174	0.298261	0.236904	0.299597	0.0935463	0.150763	0.182434	0.186573	0.179891
54	0.205044	0.0913078	0.193282	0.191117	0.187855	0.187855	0.287596	0.155074	0.176025	0.148524	0.152244	0.156552	0.122447	0.126313	0.104943	0.197433	0.144216	0.197661	0.0721719	0.109645	0.147549	0.122675	0.196148	0.124501	0.218548	0.132979	0.150618	0.0887309	0.209951	0.213136	0.13595	0.194235	0.165347	0.0988267	0.151111	0.142452	0.16859	0.180074	0.211678	0.28955	0.145949	0.263744	0.117926	0.207038	0.215954	0.181666	0.296516	0.220508	0.161146
72	0.242543	0.250494	0.156973	0.181812	0.127041	0.127041	0.208162	0.209138	0.267346	0.194516	0.186283	0.146002	0.249741	0.0989966	0.18086	0.237937	0.237851	0.254013	0.138552	0.115137	0.177727	0.242087	0.247555	0.216818	0.204195	0.163701	0.217631	0.179386	0.183701	0.197413	0.190413	0.236665	0.194604	0.189962	0.206597	0.196928	0.229129	0.1281	0.207676	0.323826	0.169232	0.131751	0.0534115	0.145359	0.382778	0.228476	0.157703	0.175876	0.142481
90	0.25859	0.37174	0.169179	0.181272	0.149018	0.149018	0.151329	0.280307	0.224571	0.254475	0.273061	0.171866	0.370204	0.129918	0.157187	0.312948	0.18118	0.207523	0.296368	0.114397	0.188523	0.307204	0.205635	0.314877	0.334286	0.27103	0.258911	0.331916	0.199228	0.269015	0.265658	0.185896	0.233029	0.293208	0.237388	0.173038	0.225042	0.20256	0.236719	0.196806	0.31056	0.09456	0.0448062	0.105041	0.159026	0.228513	0.109505	0.182566	0.142088
Rtn4a (Concave)
	0.439432	0.184609	0.112854	0.124953	0.0765922	0.135547	0.14353	0.157808	0.0412213	0.114992	0.132595	0.0796928	0.127022	0.245523	0.172863	0.191013	0.137204	0.18012	0.123519	0.102707	0.15656	0.13072	0.137812	0.052913	0.15291	0.14248	0.155682	0.151498	0.107334	0.129083	0.127596	0.1968	0.191654	0.112408	0.0967155	0.167868	0.228109	0.0860492	0.130205	0.204369	0.453264	0.071376	0.371579	0.372688	0.125016	0.125301	0.306066	0.0681428	0.143463
	0.197624	0.133708	0.156551	0.114723	0.0956561	0.178746	0.163223	0.182597	0.0500652	0.141316	0.143002	0.100575	0.159832	0.159876	0.156865	0.12948	0.131196	0.162782	0.147924	0.120536	0.152581	0.179167	0.164137	0.0569255	0.166926	0.135521	0.216418	0.147834	0.0933767	0.107191	0.146377	0.181173	0.144318	0.227345	0.0995514	0.178467	0.1825	0.0869033	0.109612	0.150609	0.148878	0.0911275	0.124902	0.240957	0.134623	0.114663	0.203106	0.091761	0.139903
	0.142751	0.158759	0.176184	0.186077	0.170159	0.186975	0.214458	0.119025	0.0756295	0.158838	0.183405	0.148097	0.170665	0.146013	0.130097	0.148564	0.119942	0.144007	0.127704	0.161621	0.159832	0.170867	0.167771	0.0925362	0.165332	0.125016	0.219971	0.139264	0.139063	0.121678	0.140075	0.143678	0.140901	0.151579	0.112305	0.214361	0.143879	0.133973	0.170933	0.165767	0.0782576	0.13634	0.110677	0.112596	0.13756	0.149861	0.158665	0.0892775	0.120777
	0.0808836	0.203042	0.198195	0.217409	0.259642	0.155047	0.233048	0.159922	0.120772	0.205776	0.191084	0.193458	0.169862	0.149404	0.14554	0.160628	0.14047	0.175636	0.153294	0.204561	0.144007	0.213347	0.200069	0.176535	0.159071	0.137984	0.189156	0.198402	0.197524	0.139917	0.138872	0.118452	0.161028	0.145011	0.122192	0.185625	0.144788	0.238115	0.233725	0.101203	0.0944318	0.291095	0.120319	0.0931707	0.18388	0.190517	0.124951	0.127202	0.170015
	0.0572184	0.180199	0.16019	0.157416	0.234383	0.16496	0.171156	0.166288	0.338352	0.239382	0.180906	0.234648	0.157421	0.15422	0.157786	0.168427	0.230855	0.189957	0.192761	0.199992	0.175741	0.178224	0.184915	0.367171	0.203197	0.190556	0.12062	0.191568	0.237472	0.293372	0.207176	0.153449	0.164618	0.156643	0.236597	0.152629	0.141237	0.236183	0.214688	0.0988696	0.0884172	0.222286	0.113806	0.0834237	0.215101	0.197815	0.0957395	0.312517	0.195416
	0.0820906	0.139683	0.196026	0.199422	0.163567	0.178725	0.0745859	0.21436	0.373961	0.139696	0.169008	0.243528	0.215198	0.144962	0.23685	0.201888	0.240333	0.147499	0.254798	0.210582	0.211279	0.127674	0.145297	0.25392	0.152564	0.268443	0.0981534	0.171435	0.225231	0.20876	0.239904	0.206448	0.197482	0.207014	0.332639	0.101051	0.159487	0.218777	0.140837	0.279182	0.136751	0.187775	0.158717	0.0971648	0.20382	0.221842	0.111472	0.3111	0.230424
Climp63 (Convex)
	0.280909	0.143889	0.27284	0.37181	0.23215	0.295558	0.263845	0.269873	0.194803	0.230024	0.161213	0.11732	0.218481	0.153294	0.174873	0.25164	0.362499	0.324728	0.10483	0.363068	0.0958833	0.131959	0.343527	0.303114	0.285911	0.133349	0.274691	0.362819	0.221571	0.0651892	0.252888	0.183758	0.225302	0.214348	0.135089	0.210467	0.207799	0.295279	0.101776	0.254843	0.315263	0.144916	0.348713	0.380481	0.294068	0.238603	0.223268	0.123349	0.152514
	0.208673	0.151356	0.174125	0.27987	0.170946	0.350082	0.241686	0.215564	0.212166	0.235627	0.26352	0.196436	0.272481	0.158577	0.185882	0.207852	0.317943	0.241293	0.104535	0.354474	0.076377	0.107692	0.210239	0.219397	0.177823	0.176719	0.17168	0.180829	0.188409	0.063669	0.233516	0.369565	0.208584	0.164843	0.122915	0.11943	0.193098	0.209196	0.107863	0.109929	0.177545	0.175149	0.230989	0.252853	0.207127	0.242164	0.139497	0.140146	0.141912
	0.143656	0.140081	0.112616	0.13613	0.138569	0.158898	0.148561	0.175709	0.146201	0.215736	0.163862	0.222458	0.254181	0.161959	0.197987	0.149504	0.120962	0.198628	0.108012	0.153048	0.141801	0.0922522	0.121776	0.185393	0.130381	0.308569	0.151304	0.139036	0.175278	0.135068	0.181922	0.229091	0.163856	0.165205	0.113986	0.169715	0.15054	0.27157	0.130352	0.19013	0.123584	0.180192	0.135868	0.184978	0.13373	0.158737	0.189817	0.15898	0.134949
	0.110028	0.146904	0.12137	0.0745824	0.123845	0.0490375	0.119495	0.139653	0.146615	0.113782	0.116792	0.193298	0.126862	0.17853	0.151288	0.132279	0.0726298	0.126293	0.169125	0.0641575	0.203452	0.119613	0.0735722	0.11901	0.151205	0.190721	0.155697	0.118573	0.149206	0.219651	0.123424	0.0872051	0.178057	0.143797	0.15242	0.183654	0.163938	0.11842	0.217197	0.136824	0.131076	0.150389	0.114831	0.0780724	0.150858	0.13588	0.140728	0.140077	0.158792
	0.142828	0.207905	0.155102	0.0759998	0.131461	0.0558191	0.107336	0.0858821	0.15156	0.12189	0.175805	0.136668	0.0706637	0.183181	0.123475	0.14356	0.0652895	0.0605483	0.310103	0.0328862	0.17251	0.159908	0.0985925	0.0888697	0.134722	0.0977215	0.12854	0.0913021	0.135492	0.184812	0.0975201	0.071921	0.114336	0.171814	0.184018	0.129691	0.148139	0.0516671	0.222463	0.14407	0.11783	0.167129	0.0703987	0.0592798	0.12718	0.124145	0.148531	0.189949	0.192421
	0.113907	0.209863	0.163948	0.061608	0.20303	0.0906061	0.119077	0.113318	0.148655	0.0829413	0.118808	0.133821	0.0573309	0.164459	0.166496	0.115165	0.0606778	0.0485093	0.203395	0.0323658	0.309978	0.388576	0.152294	0.0842169	0.119958	0.0929199	0.118089	0.107441	0.130043	0.33161	0.11073	0.0584593	0.109865	0.139993	0.291573	0.187043	0.136486	0.0538678	0.220348	0.164204	0.134702	0.182225	0.0992006	0.044336	0.0870383	0.100471	0.15816	0.2475	0.219412
Climp63 (Concave)
0	0.109973	0.435581	0.192826	0.391072	0.41321	0.340006	0.356921	0.149342	0.187975	0.177775	0.215073	0.260069	0.183365	0.255187	0.260235	0.285248	0.273957	0.148462	0.140617	0.284768	0.235173	0.215167	0.199808	0.216496	0.150193	0.138438	0.25837	0.377958	0.166525	0.364211	0.304029	0.317443	0.263969	0.159196	0.326179	0.334303	0.210945	0.209703	0.257494	0.467829	0.260736	0.197431	0.225161	0.23159	0.196519	0.0866596	0.213785	0.336474	0.308122
18	0.142143	0.200423	0.168553	0.247656	0.19174	0.237598	0.163952	0.286564	0.169436	0.155672	0.176275	0.214424	0.22529	0.222711	0.261238	0.166943	0.23428	0.214133	0.170218	0.263063	0.151719	0.249107	0.230804	0.191859	0.156013	0.226108	0.116549	0.259427	0.142378	0.224588	0.268032	0.192583	0.286643	0.153151	0.317252	0.148707	0.1838	0.150314	0.286884	0.162177	0.222144	0.172423	0.193508	0.184062	0.199224	0.102356	0.173801	0.204139	0.312052
36	0.206368	0.125154	0.184546	0.140577	0.148032	0.128359	0.134384	0.217286	0.143847	0.140457	0.14871	0.189405	0.183627	0.170763	0.170895	0.14863	0.179056	0.161841	0.199399	0.14313	0.148319	0.222249	0.187816	0.153356	0.156608	0.191756	0.118542	0.122188	0.123901	0.171712	0.154544	0.0966316	0.133648	0.156958	0.143896	0.178133	0.127949	0.213522	0.114983	0.140888	0.153359	0.134444	0.147254	0.142345	0.159186	0.185518	0.149864	0.127432	0.148661
54	0.16958	0.0699837	0.12872	0.0688647	0.0719635	0.128678	0.124845	0.11982	0.140294	0.145608	0.189252	0.124383	0.137115	0.139278	0.107098	0.143845	0.126959	0.171605	0.182615	0.117856	0.139007	0.118159	0.136051	0.11735	0.151191	0.164726	0.155827	0.097585	0.147692	0.0703364	0.0922428	0.126964	0.114387	0.177982	0.0767692	0.132604	0.108737	0.18213	0.130313	0.0860639	0.10774	0.136763	0.143918	0.130849	0.149205	0.21026	0.150968	0.115653	0.111323
72	0.170457	0.0885054	0.121701	0.0869376	0.0748607	0.0929938	0.0918331	0.121911	0.166167	0.187573	0.131913	0.114275	0.149006	0.10501	0.100598	0.114171	0.102729	0.159607	0.203069	0.0977322	0.130063	0.0942472	0.133342	0.152103	0.161093	0.160651	0.189663	0.0791503	0.224499	0.0699103	0.0963755	0.110435	0.103617	0.157841	0.0710966	0.0914174	0.134998	0.12671	0.104416	0.0818741	0.119392	0.140191	0.127333	0.149063	0.162607	0.190248	0.167337	0.120558	0.0750002
90	0.201479	0.0803533	0.203653	0.0648922	0.100194	0.0723641	0.128065	0.105077	0.19228	0.192916	0.138777	0.0974441	0.121597	0.107051	0.0999366	0.141163	0.0830197	0.144352	0.104082	0.0934506	0.195718	0.10107	0.11218	0.168836	0.224903	0.118322	0.161049	0.0636913	0.195006	0.0992416	0.0847766	0.155945	0.0977358	0.194873	0.0648078	0.114835	0.233571	0.11762	0.105911	0.0611687	0.136628	0.218747	0.162827	0.162091	0.13326	0.224957	0.144245	0.0957424	0.0448416
WT (Convex)
0	0.100505	0.22791	0.0503155	0.136625	0.0903313	0.0931435	0.156822	0.0920699	0.260277	0.194884	0.120275	0.223296	0.141252	0.0798278	0.0558055	0.078723	0.0799517	0.120882	0.112185	0.179417	0.100855	0.124374	0.0987147	0.103559	0.0600343	0.0604954	0.188133	0.117491	0.0972672	0.112111	0.102914	0.0629815	0.167423	0.12731	0.125605	0.162287	0.157731	0.0286151	0.077105	0.0601579	0.11599	0.0478326	0.0961491	0.132969	0.0571572	0.173763	0.0805677	0.0670403	0.101026
18	0.0993147	0.23406	0.0965662	0.141603	0.0977949	0.10501	0.118936	0.0863173	0.18915	0.205189	0.124667	0.212135	0.120557	0.0871255	0.0618176	0.0805703	0.0657153	0.180845	0.130293	0.146241	0.078596	0.148135	0.118463	0.105996	0.0687943	0.0545903	0.172732	0.106132	0.17027	0.109412	0.135077	0.0933944	0.144738	0.162437	0.130159	0.169074	0.156179	0.0423864	0.109402	0.0668069	0.0986736	0.0528387	0.129978	0.176817	0.0697733	0.139699	0.0928453	0.0789973	0.0840109
36	0.131856	0.203492	0.113107	0.15607	0.117597	0.115109	0.110719	0.0902126	0.138994	0.143002	0.162574	0.193962	0.12206	0.115468	0.0758739	0.094638	0.125156	0.115708	0.199025	0.170143	0.109006	0.127121	0.117634	0.123711	0.119417	0.0506745	0.182757	0.088788	0.170946	0.102098	0.171942	0.0904875	0.120597	0.182161	0.194616	0.147512	0.165592	0.091104	0.221189	0.0878729	0.121388	0.0872159	0.156896	0.24366	0.0843299	0.19929	0.126342	0.127854	0.13179
54	0.18278	0.105491	0.10827	0.180106	0.152984	0.15296	0.194297	0.102906	0.115343	0.091326	0.217805	0.177717	0.178154	0.194752	0.144363	0.186574	0.217464	0.253874	0.196608	0.137916	0.157221	0.110653	0.112788	0.201263	0.178462	0.107118	0.167973	0.114829	0.257699	0.178582	0.13224	0.270342	0.104268	0.206191	0.195269	0.137775	0.150256	0.124324	0.313446	0.128885	0.166639	0.165333	0.160496	0.180048	0.0977852	0.18158	0.173851	0.21219	0.226281
72	0.222274	0.089668	0.194734	0.220595	0.275997	0.227064	0.275025	0.238366	0.131053	0.114368	0.189862	0.111051	0.201701	0.278389	0.304449	0.301588	0.261259	0.182665	0.21524	0.168964	0.179843	0.186486	0.207249	0.260778	0.231708	0.331564	0.145324	0.178447	0.209905	0.242033	0.189055	0.225187	0.138516	0.170017	0.181537	0.191946	0.174204	0.377914	0.154673	0.333204	0.153892	0.329141	0.227243	0.124796	0.276936	0.139798	0.258366	0.259719	0.255847
90	0.263271	0.13938	0.437007	0.165001	0.265296	0.306714	0.144202	0.390129	0.165182	0.251231	0.184817	0.0818383	0.236277	0.244437	0.357691	0.257906	0.250455	0.146026	0.146648	0.197318	0.374478	0.303232	0.345151	0.204694	0.341584	0.395558	0.143081	0.394313	0.093912	0.255765	0.268773	0.257607	0.324457	0.151884	0.172813	0.191406	0.196038	0.335657	0.124186	0.323073	0.343418	0.317639	0.229238	0.14171	0.414018	0.165869	0.268028	0.254198	0.201046
WT (Concave)
0	0.271458	0.165195	0.202679	0.353515	0.314291	0.25686	0.399531	0.287231	0.312392	0.258583	0.238726	0.290629	0.277179	0.250172	0.358356	0.286941	0.358475	0.261412	0.219738	0.261213	0.36279	0.207475	0.242636	0.272457	0.450259	0.636498	0.288526	0.435875	0.273932	0.267257	0.355784	0.448136	0.369963	0.137517	0.255438	0.2308	0.169917	0.236856	0.233478	0.395695	0.397794	0.344045	0.547298	0.244814	0.398872	0.260571	0.267956	0.226009	0.36491
18	0.192716	0.173685	0.160292	0.308421	0.234816	0.225479	0.272591	0.270373	0.261821	0.133757	0.146469	0.270007	0.188101	0.227149	0.322578	0.291216	0.201086	0.184185	0.231196	0.206064	0.207119	0.189388	0.158894	0.243525	0.213251	0.120783	0.170328	0.180362	0.191234	0.245565	0.162521	0.164678	0.180431	0.147209	0.213779	0.191665	0.151759	0.289599	0.36205	0.273751	0.270014	0.242232	0.210822	0.352022	0.209521	0.254634	0.267874	0.282557	0.222009
36	0.102855	0.202499	0.138706	0.117552	0.15694	0.14437	0.107443	0.167152	0.145564	0.149418	0.130432	0.176579	0.240595	0.183063	0.126054	0.173841	0.116497	0.170654	0.172262	0.145797	0.119528	0.150348	0.151164	0.160794	0.0990518	0.0771016	0.215097	0.106748	0.209161	0.119707	0.102609	0.0980429	0.11476	0.258019	0.160228	0.149207	0.152811	0.192903	0.170633	0.0880115	0.113322	0.134452	0.0662568	0.148815	0.115504	0.189312	0.148858	0.242898	0.142521
54	0.0834045	0.156327	0.157821	0.0804395	0.103341	0.12468	0.0775046	0.106742	0.107603	0.140542	0.112177	0.105619	0.160416	0.133264	0.0881845	0.11583	0.0651366	0.124332	0.148791	0.129437	0.127999	0.233107	0.15283	0.12	0.08051	0.0689536	0.117887	0.0993818	0.136853	0.0964874	0.0863825	0.0776307	0.104664	0.196435	0.163696	0.12702	0.151416	0.106728	0.06973	0.0857599	0.065533	0.0961763	0.0587467	0.0943422	0.0907192	0.152973	0.101106	0.0905133	0.107826
72	0.125027	0.12875	0.179639	0.0706347	0.100148	0.119469	0.0765979	0.0800076	0.0840521	0.151877	0.164258	0.0799829	0.0552995	0.0940062	0.061793	0.0685395	0.0733655	0.133609	0.113145	0.131465	0.0945607	0.10243	0.134564	0.109745	0.0856445	0.0500867	0.122127	0.0826075	0.105062	0.12654	0.118977	0.0661871	0.101092	0.153703	0.109555	0.12429	0.178857	0.083566	0.0877224	0.0710002	0.0731765	0.0885278	0.0603041	0.0940092	0.088673	0.0735978	0.109438	0.0690982	0.089081
90	0.224539	0.173544	0.160864	0.0694372	0.090464	0.129142	0.0663323	0.0884943	0.0885681	0.165823	0.207937	0.0771828	0.0784093	0.112346	0.0430347	0.0636334	0.185439	0.125807	0.114867	0.126023	0.0880041	0.117252	0.15991	0.0934782	0.0712833	0.0465767	0.086035	0.0950254	0.0837583	0.144444	0.173726	0.145325	0.129089	0.107117	0.0973027	0.177018	0.19524	0.0903487	0.0763864	0.0857824	0.0801596	0.0945671	0.0565719	0.0659978	0.0967107	0.0689128	0.104768	0.0889243	0.0736525
[truncated: 54 more columns]
