# Supplementary material for: Edge curvature drives endoplasmic reticulum reorganization and dictates epithelial migration mode
Source: Nat Cell Biol. 2025 Aug 18;27(10):1660–75. doi: 10.1038/s41556-025-01729-3 (PMC12527913; doi:10.1038/s41556-025-01729-3)
Supplement: Supplementary file 25 — Statistics source data. [file 41556_2025_1729_MOESM25_ESM.xlsx]

## Sheet: Fig E1d
Convex	Concave
0.571429	0.333333
0.5	0.333333
0.5	0.25
0.5	0.333333
0.75	0.333333
1	0.2
0.75	0.25
0.625	0
0.75	0
1	0.5
0.75	0
0.4	0.2
0.666667	0.5
0.666667	0
0.6	0.333333
0.333333	0.6
0.6	0.333333
1	0.666667
0.666667	0.333333
0.666667	0.5
1	0.333333
0.6	0.5
1	0.333333
0.8	0
0.75	0
0.666667	1
1	0
0	0.333333
0.666667	0.5
0.8	0.333333
0.5	0.25
0	0.5
0.666667	0
0.75	0
0	0.5
0.5	0
1	0.333333
1	0
0.75
0.666667
0.666667
0.5
1
1
0.5
1
0.5
1
0.25

## Sheet: Fig E1f
Convex
Direction
0	0.0695336	0.0623347	0.217953	0.0538455	0.0607859	0.149277	0.150299	0.073403	0.125537	0.0349567	0.028039	0.163575	0.0514552	0.0275369	0.0317556	0.0421011	0.0327112	0.0999274	0.106738	0.045042	0.0348248	0.123957	0.0671151	0.0365926	0.0675209	0.055719	0.0718104	0.0850257	0.0373748	0.046985	0.154924	0.032193	0.0565866	0.115354	0.0532775	0.0357701	0.0487076	0.110151	0.0780417	0.0661146	0.0582938	0.0848974	0.174281	0.117149	0.0757187	0.0626682	0.106859	0.0463592	0.0661748
20	0.0690717	0.0640754	0.121364	0.0472499	0.0818518	0.175337	0.114804	0.0570485	0.0758003	0.0369069	0.0639941	0.105864	0.0339148	0.027403	0.0487974	0.059334	0.0310345	0.141846	0.101874	0.060038	0.0412246	0.116844	0.0839223	0.0392539	0.0956695	0.0429573	0.0759473	0.0625484	0.0488169	0.0648768	0.0556475	0.0383714	0.0507907	0.0862202	0.0552182	0.039732	0.0548157	0.0737017	0.0595802	0.0862634	0.0644557	0.109543	0.12375	0.175656	0.0647801	0.064133	0.137219	0.0676768	0.111164
40	0.0800787	0.151852	0.0895252	0.0495931	0.101727	0.0995039	0.133519	0.046907	0.0760387	0.037153	0.174681	0.0750925	0.0362386	0.0299489	0.0810107	0.122894	0.0352933	0.231018	0.0718568	0.118966	0.0749702	0.0859272	0.148192	0.0535089	0.116229	0.0334142	0.0809622	0.0558092	0.0837	0.165842	0.0367142	0.102182	0.0596529	0.0402152	0.0808774	0.0637331	0.0525347	0.0537552	0.0869442	0.105698	0.123876	0.1919	0.108314	0.218533	0.0639617	0.0755744	0.116023	0.154393	0.162504
60	0.0893868	0.12112	0.0769903	0.0420703	0.137888	0.0560014	0.108527	0.0496349	0.0725874	0.0522273	0.377685	0.0418815	0.0552175	0.0509178	0.138491	0.0905428	0.0381956	0.124761	0.0635205	0.155945	0.0924572	0.0842383	0.145819	0.107148	0.144861	0.0580894	0.0929775	0.0426494	0.255657	0.238802	0.0246657	0.247109	0.109338	0.0394269	0.116971	0.0698976	0.0771645	0.0606881	0.115445	0.13458	0.218537	0.215162	0.0866873	0.119788	0.108638	0.0903872	0.0971156	0.265333	0.188834
80	0.123409	0.173874	0.0396158	0.0791303	0.177829	0.0388343	0.0837961	0.159121	0.0601482	0.174341	0.17987	0.0391832	0.107626	0.117643	0.29646	0.111336	0.111557	0.0996406	0.0729024	0.175504	0.177193	0.103791	0.18385	0.18156	0.125326	0.173109	0.193391	0.0817473	0.209037	0.218782	0.0258922	0.292249	0.227064	0.0661125	0.177014	0.222067	0.142782	0.0597609	0.114964	0.180827	0.169762	0.104476	0.0742489	0.0507129	0.126082	0.088782	0.0672906	0.157976	0.121614
100	0.147229	0.131452	0.0312274	0.139983	0.160182	0.0373891	0.0582141	0.208233	0.106717	0.347289	0.0601492	0.0533918	0.21391	0.395476	0.227856	0.269722	0.416647	0.0688612	0.150471	0.189555	0.306525	0.0921455	0.0915189	0.237285	0.132366	0.265804	0.208252	0.193796	0.147413	0.0776207	0.038226	0.134498	0.203431	0.129077	0.178344	0.37016	0.21123	0.0847955	0.127151	0.178317	0.0865399	0.0513818	0.0655939	0.0446843	0.146344	0.202571	0.0771289	0.0820021	0.102078
120	0.175674	0.0981034	0.031901	0.242833	0.0852144	0.0385634	0.0632312	0.156109	0.0945028	0.169969	0.0341059	0.0609136	0.220536	0.240266	0.0728549	0.137291	0.188696	0.0366173	0.125802	0.103062	0.118582	0.0988584	0.0495569	0.193571	0.0966677	0.128223	0.0859816	0.198912	0.0938418	0.0551089	0.0868653	0.0604544	0.118914	0.170141	0.130613	0.105356	0.209859	0.146277	0.118907	0.0598598	0.0714768	0.0412707	0.0558111	0.0430945	0.146603	0.200418	0.0741765	0.0687802	0.063342
140	0.0956926	0.074604	0.0470981	0.179409	0.0710964	0.0822758	0.0504757	0.116031	0.0971211	0.0689133	0.0270277	0.120813	0.134813	0.0527281	0.0364208	0.0875324	0.0772452	0.0450291	0.0976588	0.054249	0.070144	0.0723175	0.0792051	0.0700672	0.089685	0.128185	0.0609017	0.119419	0.0461162	0.0408257	0.192753	0.032867	0.0649213	0.140471	0.0887459	0.030966	0.0890868	0.16678	0.109002	0.0650242	0.0725276	0.0511763	0.0560863	0.0519159	0.109804	0.0873266	0.100141	0.0591572	0.0587457
160	0.080391	0.0602501	0.126372	0.112039	0.0626393	0.173541	0.0868347	0.0601092	0.16601	0.0432876	0.0264092	0.175711	0.094834	0.030543	0.0345987	0.0371459	0.0359086	0.0523719	0.102438	0.0525973	0.0492536	0.0979633	0.083706	0.0444202	0.064154	0.0587794	0.0579665	0.0750664	0.0406685	0.0441721	0.229388	0.0278841	0.0527153	0.0976288	0.0656608	0.0265472	0.0651124	0.13394	0.111922	0.0572022	0.0762374	0.0652968	0.0809475	0.0613176	0.0823488	0.0654715	0.117186	0.0519635	0.0593683
180	0.0695336	0.0623347	0.217953	0.0538455	0.0607859	0.149277	0.150299	0.073403	0.125537	0.0349567	0.028039	0.163575	0.0514552	0.0275369	0.0317556	0.0421011	0.0327112	0.0999274	0.106738	0.045042	0.0348248	0.123957	0.0671151	0.0365926	0.0675209	0.055719	0.0718104	0.0850257	0.0373748	0.046985	0.154924	0.032193	0.0565866	0.115354	0.0532775	0.0357701	0.0487076	0.110151	0.0780417	0.0661146	0.0582938	0.0848974	0.174281	0.117149	0.0757187	0.0626682	0.106859	0.0463592	0.0661748
Concave
Direction
0	0.23436	0.205727	0.296702	0.255165	0.171339	0.161763	0.240101	0.177351	0.21935	0.291944	0.14615	0.132262	0.179865	0.176312	0.216137	0.0935291	0.138596	0.186781	0.0610361	0.134495	0.176494	0.239833	0.232389	0.186399	0.115363	0.216529	0.177632	0.239198	0.220184	0.245989	0.223885	0.0784	0.185553	0.080805	0.100485	0.08484	0.207432	0.10439	0.116324	0.190806	0.186584	0.169761	0.130872	0.0886306	0.244089	0.273801	0.165234	0.153128	0.117881
20	0.0558686	0.171011	0.0988527	0.165656	0.104048	0.0954101	0.139879	0.148627	0.182951	0.101449	0.0425873	0.0758255	0.103814	0.0750049	0.0503918	0.0681803	0.135223	0.0774006	0.0569246	0.142302	0.0745116	0.231727	0.0778245	0.127646	0.23552	0.170197	0.0823713	0.12291	0.14956	0.187155	0.160114	0.0348516	0.214344	0.221281	0.0603552	0.0729971	0.285518	0.164178	0.0674863	0.126115	0.225277	0.149341	0.0948491	0.0937383	0.127935	0.220892	0.18095	0.182039	0.170518
40	0.0424322	0.067149	0.0338158	0.0545976	0.0848315	0.0625093	0.0549099	0.0852208	0.0782415	0.0360633	0.0440234	0.056619	0.075529	0.0391081	0.0278819	0.0546275	0.0797674	0.0517366	0.0683968	0.179226	0.0424233	0.0773747	0.0393554	0.0644209	0.167135	0.0766809	0.0722173	0.0694882	0.0908128	0.0774937	0.0476016	0.0244327	0.0998049	0.285399	0.0726828	0.0907787	0.0704072	0.117904	0.0549728	0.0868333	0.104529	0.0885261	0.0835331	0.105483	0.0903629	0.0569929	0.114392	0.102118	0.147573
60	0.0335166	0.0476195	0.0259901	0.0259303	0.0890227	0.0382716	0.0390969	0.0650066	0.0524478	0.0299441	0.0508841	0.0492259	0.0574998	0.0386331	0.02629	0.0566992	0.0420919	0.0378366	0.088644	0.0786817	0.038125	0.0338238	0.0364981	0.0417874	0.085561	0.0461962	0.0467348	0.0473696	0.0464866	0.0504088	0.0305347	0.0262145	0.0543424	0.115736	0.0483344	0.140345	0.044337	0.0899735	0.0547789	0.0743123	0.059824	0.0697823	0.0796213	0.114969	0.0590903	0.0340079	0.0682676	0.0752308	0.0784012
80	0.0336437	0.0335057	0.0267908	0.0244406	0.0826912	0.0357154	0.0316264	0.0736871	0.0363575	0.0273246	0.0526328	0.0486576	0.0565888	0.035587	0.0353519	0.0786943	0.0311954	0.0402024	0.097002	0.0405957	0.0456314	0.0298055	0.031743	0.0296062	0.0727658	0.0397893	0.0379323	0.0385279	0.038071	0.0423478	0.0261871	0.0301121	0.0505759	0.0517564	0.0616771	0.108137	0.0422175	0.0630058	0.0533729	0.0627257	0.0413008	0.061917	0.063052	0.110397	0.0416353	0.0226362	0.0658407	0.0517969	0.0714968
100	0.0272258	0.0316351	0.0295197	0.0185256	0.0692232	0.0378806	0.0300045	0.0553877	0.0289293	0.034547	0.061457	0.0517341	0.0666416	0.0344182	0.0535904	0.118778	0.0329217	0.0688685	0.111714	0.0368957	0.0339593	0.0221463	0.0255057	0.0275	0.0628118	0.0384326	0.0384663	0.031627	0.0411455	0.0337215	0.0205981	0.0395428	0.0488041	0.046452	0.103214	0.087865	0.0367373	0.0722088	0.0732507	0.0710909	0.0392693	0.0598593	0.0638294	0.0866675	0.0375164	0.023403	0.0597996	0.0430582	0.0577242
120	0.0422851	0.053265	0.0342109	0.024494	0.0674048	0.0831575	0.034459	0.0470703	0.0380836	0.0385058	0.0735649	0.0628224	0.0790258	0.0492148	0.0612685	0.122909	0.0700024	0.0614418	0.155439	0.0481359	0.0667243	0.0255413	0.0492096	0.0358003	0.0527556	0.0398613	0.0526718	0.0288117	0.0347116	0.0258616	0.0291255	0.0614252	0.0445973	0.0447544	0.0956229	0.114757	0.0359408	0.106674	0.096153	0.0634869	0.0390631	0.0620635	0.078406	0.0776041	0.036519	0.0215309	0.0557502	0.0592953	0.0576299
140	0.0651245	0.066262	0.0566117	0.0475552	0.0653097	0.157602	0.0535861	0.0484894	0.0432519	0.0567653	0.0823624	0.153198	0.0700711	0.121383	0.103515	0.125492	0.153716	0.105557	0.174742	0.0816652	0.112351	0.0350407	0.0665652	0.129322	0.0432922	0.0608589	0.0923561	0.0421226	0.0529816	0.0293545	0.054876	0.265581	0.0421756	0.0296455	0.128154	0.116196	0.0318485	0.0854282	0.159605	0.0660212	0.0428795	0.061795	0.0976837	0.120867	0.0475373	0.0237677	0.0548332	0.0769081	0.0789658
160	0.231183	0.118099	0.100805	0.12847	0.0947906	0.165928	0.136236	0.121809	0.101038	0.0915138	0.300188	0.237395	0.1311	0.254028	0.209436	0.187561	0.177891	0.183394	0.125065	0.123508	0.233286	0.064875	0.208521	0.17112	0.0494327	0.0949262	0.221986	0.140747	0.105863	0.0616786	0.183192	0.36104	0.07425	0.0433661	0.22899	0.0992443	0.0381295	0.0918481	0.207733	0.0678017	0.074689	0.107194	0.177282	0.113013	0.0712261	0.0491663	0.0696986	0.103297	0.101929
180	0.23436	0.205727	0.296702	0.255165	0.171339	0.161763	0.240101	0.177351	0.21935	0.291944	0.14615	0.132262	0.179865	0.176312	0.216137	0.0935291	0.138596	0.186781	0.0610361	0.134495	0.176494	0.239833	0.232389	0.186399	0.115363	0.216529	0.177632	0.239198	0.220184	0.245989	0.223885	0.0784	0.185553	0.080805	0.100485	0.08484	0.207432	0.10439	0.116324	0.190806	0.186584	0.169761	0.130872	0.0886306	0.244089	0.273801	0.165234	0.153128	0.117881
[truncated: 28 more columns]
