# Supplementary material for: Edge curvature drives endoplasmic reticulum reorganization and dictates epithelial migration mode
Source: Nat Cell Biol. 2025 Aug 18;27(10):1660–75. doi: 10.1038/s41556-025-01729-3 (PMC12527913; doi:10.1038/s41556-025-01729-3)
Supplement: Supplementary file 26 — Statistics source data. [file 41556_2025_1729_MOESM26_ESM.xlsx]

## Sheet: Fig E2a
Concave
Pexp	Fraction of Tubules
0.299263	0.371237
0.341157	0.376305
0.0912607	0.430841
0.193982	0.359859
0.483005	0.0637911
0.390297	0.233116
0.201916	0.214499
0.180369	0.373422
0.336399	0.45224
0.188913	0.258026
0.205204	0.56726
0.798812	0.172531
0.348037	0.114206
0.401028	0.116681
0.412032	0.576564
0.230464	0.237243
0.258649	0.210342
0.346863	0.166887
0.412323	0.257959
0.462843	0.134309
0.394022	0.130889
0.42595	0.304072
0.202777	0.44792
0.212346	0.407345
0.493231	0.287826
0.499515	0.273484
0.273878	0.236233
0.414641	0.145768
0.239449	0.394443
0.446074	0.211928
0.253793	0.389638
0.14238	0.349144
0.462705	0.189792
0.163177	0.395055
0.2377	0.511412
0.214518	0.554327
0.563256	0.152956
0.130337	0.349514
0.21132	0.431256
0.33954	0.362365
0.651013	0.392698
0.243088	0.440694
0.208391	0.296387
0.714905	0.268755
0.352199	0.38636
0.293376	0.129537
0.19004	0.376999
0.166753	0.11348
0.0949725	0.129465
0.300911	0.221779
0.574454	0.156036
0.212653	0.126332
0.0754506	0.457493
0.207383	0.228113

## Sheet: Fig E2b
Convex
Pexp	Fraction of tubules
0.559954	0.463452
0.177003	0.53596
0.398753	0.536892
0.301314	0.626171
0.572323	0.754835
0.458009	0.930591
0.508404	0.96286
0.678176	0.811441
0.334582	0.847204
0.284552	0.321711
0.264147	0.664122
0.511834	0.766648
0.84706	0.676749
0.280088	0.605608
0.418658	0.850604
0.61657	0.654593
0.309694	0.841375
0.525929	0.901795
0.647108	0.537509
0.25443	0.326195
0.398982	0.744018
0.312738	0.492564
0.464512	0.773436
0.640834	0.910047
0.316992	0.618298
0.449301	0.478029
0.402947	0.536731
0.43593	0.539264
0.36682	0.657878
0.58009	0.730784
0.543285	0.846474
0.186517	0.580312
0.692572	0.95211
0.685875	0.834727
0.312467	0.499557
0.17972	0.713805
0.273193	0.540488
0.720867	0.790083
0.501249	0.545597
0.384732	0.666015
0.774987	0.841682
0.456392	0.740594
0.821948	0.826889
0.368963	0.805375
0.38233	0.788037
0.259177	0.702069
0.334515	0.673152
0.183803	0.550415
0.55961	0.719266
0.498015	0.461858
0.371064	0.75009
0.398429	0.753586
0.539729	0.619088

## Sheet: FigE2c
Concave
Pexp	fraction of climp63
0.567199	0.704229
0.459235	0.635885
0.959373	0.827348
0.414913	0.663568
0.815982	0.575877
0.356242	0.762817
0.0939006	0.431752
0.241267	0.507431
0.258812	0.462279
0.286191	0.55827
0.242884	0.555661
0.395213	0.560764
0.342127	0.709098
0.2317	0.436304
0.406031	0.328381
0.538004	0.809776
0.272018	0.696437
0.306813	0.694585
0.475884	0.767407
0.418842	0.699933
0.115188	0.403312
0.311153	0.553098
0.291808	0.582198
0.185974	0.448572
0.179963	0.522703
0.185836	0.495185
0.22816	0.590947
0.0899523	0.357234
0.368243	0.635518
0.403718	0.718053
0.216685	0.620897
0.195043	0.541712
0.333703	0.681958
0.212279	0.642402
0.159882	0.516303
0.205251	0.510709
0.357829	0.729239
0.358277	0.572615
0.326564	0.645764
0.235454	0.524125
0.158828	0.492526
0.172196	0.366838
0.313787	0.565979
0.165344	0.356335
0.30429	0.613798
0.443007	0.611587
0.268271	0.455061
0.354822	0.698924
0.375844	0.528852
0.4193	0.776812
0.192639	0.67634
0.220286	0.38707
0.369657	0.624329
0.258738	0.513437
0.265721	0.65377
0.121557	0.382651
0.334573	0.528814
0.354632	0.646471
0.413776	0.508641
0.334659	0.640981
0.321344	0.659101
0.395213	0.741193
0.423245	0.886833
0.253693	0.48142
0.30306	0.391871
0.473155	0.675161
0.460996	0.599813
0.118473	0.309974
0.147494	0.460047
0.0957091	0.350468
0.279684	0.521794
0.357806	0.599757
0.210499	0.596748
0.480342	0.774799
0.472281	0.735575
0.0490584	0.293864
0.344595	0.669191
0.154274	0.321178
0.19979	0.663946
0.231002	0.375225
0.389385	0.590243
0.159924	0.426551
0.445432	0.516027
0.311315	0.663203
0.127549	0.41441
0.1336	0.380052
0.146539	0.300594
0.17115	0.349298
0.314838	0.539455
0.203943	0.538393
0.0775743	0.372088
0.306601	0.501983

## Sheet: Fig E2d
Convex
	Pexp	Climp63
	0.454873	0.394214
	0.436974	0.65477
	0.362784	0.343747
	0.775887	0.319775
	0.266374	0.470719
	0.417229	0.432469
	0.566033	0.41454
	0.345598	0.54551
	0.299263	0.332123
	0.404966	0.364719
	0.267562	0.340719
	0.430981	0.305725
	0.223966	0.076156
	0.454333	0.475996
	0.290849	0.563367
	0.592755	0.158541
	0.294367	0.315941
	0.197405	0.354078
	0.261202	0.296079
	0.19162	0.280675
	0.287995	0.450021
	0.162781	0.362178
	0.406792	0.337267
	0.249384	0.37878
	0.7227	0.366427
	0.546095	0.305024
	0.486528	0.671077
	0.478552	0.133275
	0.151804	0.359499
	0.179804	0.192459
	0.20371	0.369148
	0.174527	0.496002
	0.475819	0.398425
	0.345908	0.511346
	0.712568	0.317967
	0.613777	0.459121
	0.29553	0.268093
	0.353531	0.255568
	0.405331	0.312526
	0.491323	0.217193
	0.327456	0.328893
	0.611015	0.427669
	0.50956	0.318979
	0.37901	0.201515
	0.25252	0.43656
	0.433335	0.311074
	0.581532	0.311913
	0.264263	0.404504
	0.283729	0.215285
	0.700149	0.3162
	0.294317	0.375996
	0.282559	0.35705
	0.248633	0.248739
	0.228745	0.339322
	0.785611	0.41203
	0.355511	0.431643
	0.611451	0.279303
	0.123367	0.405098
	0.340906	0.436871
	0.557928	0.341658
	0.456855	0.384057
	0.159296	0.476991
	0.60228	0.36738
	0.652923	0.210962
	0.268567	0.317728
	0.249208	0.465489
	0.244421	0.664184
	0.620182	0.337188
	0.274148	0.39641
	0.305519	0.415535
	0.473417	0.399804
	0.645574	0.349178
	0.386103	0.36069
	0.461468	0.400027
	0.26145	0.700747
	0.591962	0.288479
	0.278811	0.503225
	0.401689	0.492004
	0.335003	0.358462
	0.569755	0.296296
	0.208746	0.4899

## Sheet: Fig E2e
Kcell	K tissue
0.016	0.02
0.066	0.062
0.075	0.078
0.17	0.06
0.049	0.059
0.041	0.04
0.037	0.04
0.042	0.036
0.09	0.036
0.028	0.036
0.011	0.036
0.047	0.04
0.053	0.04
0.044	0.053
0.12	0.053
0.014	0.027
0.011	0.027
0.067	0.056
0.023	0.027
0.063	0.06
0.023	0.03
0.024	0.03
0.01	0.017
0.025	0.033
0.0479	0.055
0.024	0.026
0.08	0.026
0.063	0.064
0.092	0.048
0.064	0.059
0.008	0.015
0.19	0.035
0.036	0.04
0.04	0.045
0.005	0.01
0.24	0.024
0.14	0.024
0.11	0.07
0.056	0.076
0.017	0.02
0.024	0.021
0.098	0.06
0.013	0.03
0.026	0.022
0.0078	0.019
0.19	0.12
0.012	0.016
0.019	0.016
0.02	0.018
0.006	0.011
0.032	0.03
0.12	0.09
0.02	0.021
0.007	0.02
0.069	0.08
0.023	0.03
0.019	0.017
0.19	0.017
0.03	0.033
0.027	0.033
0.1	0.023
0.019	0.023
0.012	0.018
0.013	0.012
0.008	0.11
0.053	0.062
0.02	0.03
0.15	0.088
0.024	0.088
0.18	0.026
0.006	0.009
0.007	0.009
0.034	0.033
0.02	0.024
0.027	0.028
0.021	0.018
0.051	0.049
0.045	0.049
0.19	0.12
0.04	0.049
0.059	0.049
0.006	0.01
0.026	0.02
0.098	0.032
0.023	0.032
0.025	0.026
0.024	0.026
0.052	0.047
0.032	0.035
0.03	0.08
0.03	0.09
0.12	0.03
0.018	0.022
0.0688	0.065
0.055	0.065
0.068	0.065
0.012	0.015
0.018	0.015
0.026	0.025
0.024	0.032
0.063	0.06
0.045	0.06
0.026	0.023
0.025	0.021
0.015	0.013

## Sheet: Fig E2f
kcell	K tissue
0.026	0.028
0.005	0.007
0.017	0.02
0.057	0.029
0.007	0.029
0.044	0.038
0.04	0.0383
0.044	0.042
0.009	0.042
0.024	0.032
0.044	0.032
0.029	0.029
0.073	0.07
0.05	0.035
0.032	0.032
0.007	0.015
0.022	0.015
0.001	0.015
0.059	0.064
0.043	0.054
0.046	0.054
0.091	0.081
0.019	0.025
0.041	0.039
0.007	0.039
0.07	0.075
0.021	0.026
0.009	0.015
0.018	0.015
0.011	0.015
0.11	0.097
0.066	0.063
0.04	0.045
0.005	0.045
0.048	0.053
0.14	0.1
0.019	0.018
0.075	0.07
0.034	0.032
0.029	0.028
0.044	0.044
0.031	0.034
0.047	0.042
0.033	0.036
0.026	0.033
0.033	0.033
0.03	0.038
0.042	0.045
0.05	0.047
0.028	0.032
0.026	0.025
0.035	0.029
0.018	0.02
0.04	0.041
0.009	0.041
0.004	0.04
0.057	0.06
0.04	0.046
0.099	0.095
0.11	0.095
0.034	0.035
0.039	0.035
0.045	0.038
0.035	0.038
0.019	0.019
0.026	0.019
0.007	0.026
0.022	0.026
0.059	0.06
0.023	0.026
0.036	0.026
0.06	0.056
0.008	0.056
0.056	0.047
0.058	0.047
0.05	0.048
0.04	0.035
0.022	0.027
0.007	0.027
0.045	0.039
0.018	0.019
0.003	0.03
0.033	0.03
0.038	0.04
0.037	0.04
0.037	0.031
0.025	0.022

## Sheet: FigE2g
Kcell	K tissue
0.016	0.02
0.066	0.062
0.075	0.078
0.049	0.059
0.041	0.04
0.037	0.04
0.042	0.036
0.028	0.036
0.011	0.036
0.047	0.04
0.053	0.04
0.044	0.053
0.014	0.027
0.011	0.027
0.067	0.056
0.023	0.027
0.063	0.06
0.023	0.03
0.024	0.03
0.01	0.017
0.025	0.033
0.0479	0.055
0.024	0.026
0.063	0.064
0.064	0.059
0.008	0.015
0.036	0.04
0.04	0.045
0.005	0.01
0.056	0.076
0.017	0.02
0.024	0.021
0.013	0.03
0.026	0.022
0.0078	0.019
0.012	0.016
0.019	0.016
0.02	0.018
0.006	0.011
0.032	0.03
0.02	0.021
0.007	0.02
0.069	0.08
0.023	0.03
0.019	0.017
0.03	0.033
0.027	0.033
0.019	0.023
0.012	0.018
0.013	0.012
0.053	0.062
0.02	0.03
0.006	0.009
0.007	0.009
0.034	0.033
0.02	0.024
0.027	0.028
0.021	0.018
0.051	0.049
0.045	0.049
0.04	0.049
0.059	0.049
0.006	0.01
0.026	0.02
0.023	0.032
0.025	0.026
0.024	0.026
0.052	0.047
0.032	0.035
0.03	0.08
0.03	0.09
0.018	0.022
0.0688	0.065
0.055	0.065
0.068	0.065
0.012	0.015
0.018	0.015
0.026	0.025
0.024	0.032
0.063	0.06
0.045	0.06
0.026	0.023
0.025	0.021
0.015	0.013
0.12	0.09

## Sheet: Fig E2h
Kcell	K tissue
0.026	0.028
0.005	0.007
0.017	0.02
0.057	0.029
0.044	0.038
0.04	0.0383
0.044	0.042
0.024	0.032
0.044	0.032
0.029	0.029
0.073	0.07
0.05	0.035
0.032	0.032
0.022	0.015
0.001	0.015
0.059	0.064
0.043	0.054
0.046	0.054
0.091	0.081
0.019	0.025
0.041	0.039
0.07	0.075
0.021	0.026
0.018	0.015
0.011	0.015
0.11	0.097
0.066	0.063
0.04	0.045
0.048	0.053
0.14	0.1
0.019	0.018
0.075	0.07
0.034	0.032
0.029	0.028
0.044	0.044
0.031	0.034
0.047	0.042
0.033	0.036
0.026	0.033
0.033	0.033
0.03	0.038
0.042	0.045
0.05	0.047
0.028	0.032
0.026	0.025
0.035	0.029
0.018	0.02
0.04	0.041
0.057	0.06
0.04	0.046
0.099	0.095
0.11	0.095
0.034	0.035
0.039	0.035
0.045	0.038
0.035	0.038
0.019	0.019
0.026	0.019
0.007	0.026
0.022	0.026
0.059	0.06
0.023	0.026
0.036	0.026
0.06	0.056
0.056	0.047
0.058	0.047
0.05	0.048
0.04	0.035
0.022	0.027
0.007	0.027
0.045	0.039
0.018	0.019
0.033	0.03
0.038	0.04
0.037	0.04
0.037	0.031
0.025	0.022
