# Supplementary material for: Edge curvature drives endoplasmic reticulum reorganization and dictates epithelial migration mode
Source: Nat Cell Biol. 2025 Aug 18;27(10):1660–75. doi: 10.1038/s41556-025-01729-3 (PMC12527913; doi:10.1038/s41556-025-01729-3)
Supplement: Supplementary file 27 — Statistics source data. [file 41556_2025_1729_MOESM27_ESM.xlsx]

## Sheet: Fig E3c
Actin (Convex)	Actin (Concave)	Microtubules (Convex)	Microtubules (Concave)	ER (Convex)	ER (Concave)	Nucleus (Convex)	Nucleus (Concave)	Golgi (Convex)	Golgi (Concave)	Lysosomes (Convex)	Lysosomes (Concave)	Mitochondria (Convex)	Mitochondria (Concave)
0.886925	0.689548	1.17836	0.823993	1.53323	1.35506	0.685995	1.35274	0.956407	1.20777	0.898325	0.574978	0.969308	0.602189
1.02525	0.914967	1.00463	0.923271	1.71302	0.352972	1.33674	0.722627	1.08885	0.296699	0.9494	0.603538	0.818105	1.12943
1.06741	0.825701	1.09424	0.677613	0.936996	0.819951	1.26147	1.15328	1.00665	0.810026	0.906227	0.994334	1.20701	1.07463
1.42244	0.745318	0.907501	0.845095	1.20108	1.21066	1.33113	0.714116	1.12721	0.853771	1.48435	0.477755	0.831973	0.782992
1.24973	0.551373	0.964401	0.82917	1.18738	0.977229	0.85186	1.48247	0.980925	0.916382	1.2774	0.446676	1.2533	1.25036
1.01143	1.005	0.862499	0.702162	1.1736	0.484853	1.12455	0.97468	1.00472	0.427513	0.864727	0.797968	0.915602	0.484825
0.913109	0.386581	0.754664	0.776893	1.73839	0.544129	0.936318	0.823188	1.51679	1.2388	1.0009	0.310121	0.991584	1.00416
0.909076	0.90497	0.822455	1.22951	1.03755	0.646755	0.991953	1.60609	1.72437	0.92147	0.970791	0.669795	0.912424	0.841449
1.04486	0.980192	1.06153	0.601948	2.01994	1.553	1.80145	1.48955	1.56514	0.929234	1.42013	0.465206	0.93589	0.586202
1.02105	0.839842	1.36836	0.589433	0.97561	1.14235	1.85457	1.15734	1.17944	0.916128	1.07516	0.856627	1.42391	0.496703
1.29953	0.981713	1.33299	0.92636	1.317	0.53599	1.11285	1.14761	0.779155	1.21723	1.30649	1.09129	1.19616	0.727612
0.668773	0.714121	1.06452	0.509759	0.926876	0.465489	1.67788	1.02769	1.05377	0.665125	1.05162	0.56323	0.776992	0.644352
1.32158	0.852727	0.936487	0.61364	1.17275	0.69027	1.26913	0.842488	0.981243	0.8006	0.817949	1.10574	1.02835	0.747679
1.03436	0.599807	0.855245	1.03506	0.772497	0.3468	0.844516	1.15804	1.1233	0.484513	0.945701	1.19319	0.842311	0.628433
0.96922	0.785998	0.991817	0.568358	1.44561	0.709236	1.07596	1.1508	1.08376	1.11501	1.22947	0.770728	0.620651	0.575423
0.92349	0.774919	1.21356	0.767666	1.27603	0.5567	1.18487	1.07137	1.1973	0.551123	1.2339	1.45096	0.629514	0.734215
1.56097	0.447749	1.52022	0.919993	1.1477	0.744942	1.33148	0.725149	1.39263	0.791807	1.23482	0.949873	1.13749	0.601222
1.02123	0.806893	0.803622	1.03207	1.43643	1.279	0.903898	0.850582	1.12164	1.17836	1.06328	0.504524	0.752424	0.76052
0.963732	0.611142	0.811768	0.910548	1.52316	1.09918	1.53606	1.01587	0.885489	0.582801	0.88435	0.554018	0.910729	1.0048
1.00417	0.762654	1.008	0.830779	0.897074	0.749282	0.948792	1.11438	0.918111	0.895883	0.948225	0.917806	0.577501	0.412204
1.1899	0.712936	0.713961	0.722574	1.71224	0.504482	1.03378	0.97108	1.66295	0.695663	1.4106	0.456887	0.753281	0.684705
1.14134	0.558292	0.933051	0.665314	1.49853	0.481375	0.867308	1.07423	1.82088	0.746135	1.20422	0.405379	0.836757	1.60522
1.11778	0.498026	1.29717	0.909262	1.07769	0.710996	1.14452	1.17916	1.44581	1.01889	1.28264	0.875069	1.15753	0.757539
0.853463	0.670842	1.33212	0.598105	1.42202	0.675227	0.721591	0.968747	0.931361	0.943055	0.859748	0.889022	0.732236	1.01458
1.15344	0.783409	1.3106	0.401039	1.32948	0.79678	1.41471	1.0608	1.35137	1.12899	1.34262	0.666163	0.985789	0.66016
1.40233	0.948794	0.951681	0.46631	1.12807	0.660561	1.15972	0.904496	1.03182	0.748378	1.31142	0.614649	0.791683	0.766113
1.20674	0.895414	0.896275	0.532339	1.0607	0.634224	0.654233	0.977904	0.972437	0.942855	1.36979	0.643086	1.0875	1.15638
0.935125	1.19627	0.917201	0.644121	1.00958	0.579173	0.742218	0.946793	1.79477	0.947092	1.16121	0.514159	0.727442	0.750185
1.16301	0.391806	1.47953	0.822219	1.14063	0.682625	1.52009	1.13169	0.954867	0.28163	0.979316	0.448877	1.13053	0.649827
1.47836	0.608969	0.896127	0.741856	1.13054	0.992763	2.01766	1.05341	1.17719	0.929036	1.12712	0.814119	0.392629	1.29908
0.75009	0.66749	1.33622	0.656769	1.0883	0.493317	1.16916	0.571679	1.22059	1.16122	1.3825	0.343017	0.869197	1.05849
1.20284	0.733499	0.817054	1.18795	0.68818	0.533975	0.985133	0.967664	0.752585	0.651291	1.25051	0.594153	1.18366	1.03209
1.09418	0.76158	0.826506	0.604856	0.997223	0.424531	2.26077	1.15612	1.15089	0.776915	1.10829	0.703889	0.868938	1.22406
1.08753	0.724728	1.04098	0.446385	0.966416	0.576616	0.875831	1.19832	1.1562	0.490814	1.4023	0.644383	0.806601	0.842965
0.98531	0.484288	0.767706	0.871908	1.21955	0.790205	1.72404	1.20361	0.574218	1.12478	1.55871	0.627749	0.779291	0.696813
0.804273	0.682302	0.97137	0.483516	1.14312	0.482441	1.0183	1.80467	1.0515	0.973618	1.2258	0.535589	0.676656	0.846195
1.08869	0.865113	0.695384	0.998483	1.30315	0.664294	1.00287	1.19569	0.839124	1.61953	1.15653	0.826558	1.27145	1.07871
1.10307	0.259122	1.06153	1.31671	0.839341	1.10537	0.699884	0.541305	0.89867	0.445907	0.73807	0.722995	0.617284	1.05913
0.907877	0.75442	0.805996	0.667355	0.993305	0.502151	1.00279	1.13947	1.32097	0.850124	1.0408	0.435359	0.641778	1.08902
1.20205	0.541277	0.757309	0.938884	1.04894	0.530049	0.98706	1.09757	1.16562	0.604048	1.06989	1.20744	0.444317	0.707613
1.15647	0.75138	0.941368	0.667646	1.03059	1.12697	0.759604	1.22198	0.668521	0.915319	0.821752	0.83465	0.557088	1.07432
1.17651	0.474393	1.14532	0.987197	1.41451	0.651443	1.20429	0.946958	0.858715	1.67949	1.40108	0.883895	0.697981	1.03734
1.10495	0.630008	1.25119	1.11548	1.05354	0.656259	0.7076	0.896678	0.682839	1.15021	1.13361	0.485364	0.836357	0.868473
0.915255	0.52447	0.640933	1.0692	1.24888	0.806869	0.857368	1.23814	1.36641	0.602596	0.962539	0.727138	0.868125	0.469499
1.16069	0.767698	1.26781	0.420053	1.14809	0.849145	0.834808	0.932006	1.24346	0.746625	1.42909	0.799969	0.950108	0.822668
1.29237	0.693973	0.787956	0.522907	1.4578	0.620979	0.698877	0.697271	1.03464	1.1067	0.914163	0.688986	1.08956	1.0186
0.715093	0.569127	1.39502	0.391461	1.33085	0.303224	1.13626	0.789275	1.07767	1.21949	1.3643	1.04809	0.607862	0.895839
1.16089	0.449325	0.783937	0.436138	1.60064	0.714287	1.55231	0.944524	0.916375	1.13557	1.50944	0.873462	1.09165	0.684809
0.898831	0.575169	1.52079	0.393011	1.31014	0.589325	1.23715	1.36189	1.7191	1.02986	0.811842	0.993289	0.58166	0.811497
1.11657	0.839618	1.00226	0.632633	1.03132	0.288035	1.27326	0.521713	1.14323	0.546033	1.08406	0.743358	0.590262	0.678565
0.90782	0.76311	1.15429	0.5877	0.771801	1.00921	0.451688	0.770983	0.684669	0.835215	0.828408	0.838084	0.755409	0.811929
1.09994	0.62278	0.97227	0.86606	1.15086	0.735595	0.864861	0.757598	0.820141	0.962859	1.35847	0.72943	1.16593	0.951854
1.17372	0.588403	0.969754	0.584629	1.13207	0.502871	0.704659	0.813195	0.892498	0.611078	0.945793	1.06192	2.74962	0.727265
0.698796	0.525906	0.639046	0.700924	1.03035	1.1254	0.784616	1.27929	0.866237	0.708822	1.67462	0.649839	0.573693	0.452963
1.0399	1.07121	0.922254	0.650635	1.03059	0.881863	1.25125	1.14211	0.752882	0.74531	0.941913	0.551275	0.658882	0.649194
1.10292	0.613687	0.959626	0.366117	1.08108	0.962005	0.891324	1.30509	0.920487	0.666502	1.61564	0.422421	0.877631	0.664092
1.29483	0.0854148	0.876686	0.621121	0.797193	0.480691	0.663551	1.33004	0.953756	0.560702	1.04593	1.27137	0.569885	0.689144
1.044	0.829734	0.858243	0.55791	1.39509	0.932245	1.43652	1.10173	0.728381	0.489809	1.22741	0.429671	0.704119	1.06454
1.14245	0.684959	1.11553	0.780874	1.12006	0.368318	1.38489	1.17576	1.13329	0.822231	1.51295	0.496691	0.826008	1.24767
0.988265	0.641135	0.534649	0.566288	1.00351	1.45722	1.06247	0.583514	0.900059	0.687988	0.953816	0.575025	1.02905	0.635268
1.2746	0.362823	1.29171	0.37499	1.45111	0.547105	1.33019	1.29936	1.07938	0.765079	1.13692	0.62759	0.750398	1.02139
1.0052	0.778936	0.718968	0.856339	1.03933	0.771822	1.13206	1.12586	1.23888		0.996741	0.452724	0.659543	1.1557
1.16546			0.516794	1.39541	0.671362	0.963682	0.919606	1.21287		0.943872	0.779352	0.827173	1.37406
0.811428			0.319654	1.26399	0.443848	0.643463	0.769062			0.942784	1.02557	0.801666	0.775986
0.906911			0.588856	1.20921	0.53343	1.26401	1.10981			0.727168	0.42401	0.921032	0.956388
0.691043			0.635825	0.84865	0.844232	0.876999	1.24646			1.00879	0.437997	0.791113	0.606809
1.12602			0.655376	0.911557	0.749052	0.825928	1.34963			1.37589	0.739222	0.894943	1.00903
1.05659			0.254144	0.910694	0.811777	1.44121	1.48731			0.810046	0.572329	0.846656	0.889672
0.820095			0.717706	0.931051	0.393018	1.78701	1.18525			0.892576	0.732997	0.837341	0.678809
0.833277				1.42657	0.224367	0.919909	1.11434			1.13616	0.23263	1.00525	0.82577
1.15859				1.29993	0.700683	1.68161	0.772283			0.764173	1.44874	0.80689	0.686065
0.770705				1.88289	0.895197	1.67365				0.644324	0.427475	0.691671	0.386915
1.23192				1.19942	1.45176	2.0734				0.80288	0.383903	1.09928	1.06733
0.903903				0.766845	0.59568	1.15837				1.66491	0.375284	0.862194	0.980499
				1.24713	0.622794	1.14752				0.971422	1.16474	0.804964	1.15267
				1.01347		0.971604				0.746492	0.659708	1.04677	0.685071
				1.13058		1.34973				0.761917	0.966146	1.07603	0.696776
				1.37789		1.12025				0.846202	0.484667	0.921579	0.701738
				0.97062		1.22038				1.53708		0.90718	0.583588
				1.20007		0.859621				1.0527		0.985569	0.839754
				0.694476		1.39217						1.34659	1.08506
				0.965507		0.577572						0.90465	0.815923
				1.44484		1.61857						0.89013	0.76312
						1.84367						0.649138	0.657242
						1.19724						0.711747	0.665171
						1.69727						0.749467	0.827929
													0.648366
													0.861044

## Sheet: FigE3d
Convex	Concave
0.204543	0.760921
0.428954	0.576251
0.257544	0.659947
0.176759	0.777939
0.119897	0.668416
0.365559	0.814454
0.404877	0.636745
0.48397	0.900951
0.168644	0.722277
0.46071	0.770505
0.578703	0.524413
0.664129	0.845091
0.455164	0.654991
0.0756519	0.568364
0.231849	0.549391
0.146038	0.588865
0.548821	0.634756
0.575662	0.670893
0.465397	0.730393
0.639752	0.647424
0.422017	0.810614
0.384234	0.891678
0.42311	0.785142
0.443981	0.516602
0.388773	0.5054
0.413704	0.661343
0.284931	0.527263
0.51813	0.561071
0.619895	0.677994
0.782821	0.698871
0.428634	0.596175
0.308337	0.696117
0.285953	0.657441
0.543361	0.55891
0.249977	0.726606
0.459523	0.778158
0.388811	0.563142
0.35038	0.447419
0.550758	0.599285
0.718116	0.707075
0.343446	0.453442
0.460727	0.484573
0.433944	0.706554
0.57743	0.635853
0.448802	0.548118
0.553969	0.729735
0.445748	0.715721
0.401568	0.635512
0.636836	0.560321
0.593411	0.674218
0.534765	0.618145
0.595219	0.725314
0.562861	0.751747
0.526962	0.761901
0.373933	0.418022
0.725972	0.689136
0.678228	0.781631
0.525546	0.650869
0.627505	0.530592
0.616465	0.822947
0.666415	0.428278
0.23828	0.701928
0.383757	0.411759
0.487269	0.484728
0.614083	0.606846
0.334238	0.392099
0.402346	0.577777
0.304507	0.700581
0.229453	0.420745
0.533585	0.203866
0.541092	0.550005
0.505357	0.62082
0.390019	0.553509
0.373993	0.413462
	0.468689
	0.231762
	0.485546
	0.651062
	0.543124
	0.389713
	0.730533
	0.523101
	0.630287
	0.643424
	0.652147
	0.607623
	0.717964
	0.670273
	0.610795
	0.616134
	0.678664
	0.53647
	0.480828
	0.597756
	0.582018
	0.595022
	0.667522

## Sheet: Fig E3g
Convex	Concave
0.79397	0.258404
0.592303	0.181415
0.657382	0.0673359
0.641358	0.146625
0.607165	0.157583
0.169923	0.175407
0.699433	0.161122
0.465577	0.389603
0.583688	0.223904
0.477676	0.437897
0.898203	0.106425
0.819972	0.299046
0.545888	0.332096
0.963391	0.403237
0.736497	0.32622
0.989283	0.0976791
0.921168	0.368121
0.308707	0.204965
0.461117	0.205461
0.343438	0.431921
0.990304	0.253783
0.921758	0.406577
0.55403	0.11356
0.640991	0.194643
0.186759	0.297642
0.320015	0.211553
0.644663	0.177209
0.808709	0.367035
0.678062	0.331787
0.589578	0.14534
0.463695	0.143786
0.490753	0.339959
0.971968	0.530102
0.412031	0.0345182
0.698666	0.0396704
0.572916	0.0411151
0.138322	0.0450668
0.325595	0.159328
0.848042	0.474471
0.852955	0.0707112
0.493558	0.378103
0.873659	0.0727294
0.353981	0.267458
0.654258	0.202695
0.26132	0.252902
