# Supplementary material for: Edge curvature drives endoplasmic reticulum reorganization and dictates epithelial migration mode
Source: Nat Cell Biol. 2025 Aug 18;27(10):1660–75. doi: 10.1038/s41556-025-01729-3 (PMC12527913; doi:10.1038/s41556-025-01729-3)
Supplement: Supplementary file 28 — Statistics source data. [file 41556_2025_1729_MOESM28_ESM.xlsx]

## Sheet: Fig E4d
Actin (Convex)	Actin (Concave)	Microtubule (Convex)	Microtubule (Concave)	ER (Convex)	ER (Concave)
0.91613	1.20623	0.846816	0.785165	1.53323	1.35506
0.671191	0.983886	0.845077	1.10704	1.71302	0.352972
0.901505	0.790994	0.936995	0.677596	1.39509	0.819951
1.25643	0.83694	0.982815	0.417144	0.936996	1.21066
1.29916	0.677784	1.09873	0.453232	1.20108	0.977229
1.34363	0.62617	0.924642	0.879398	1.18738	0.484853
1.19587	0.746666	1.52934	1.15999	1.1736	0.544129
0.78913	0.879438	1.42357	1.09661	1.73839	0.646755
1.16446	0.737018	0.762917	0.918826	1.03755	1.553
1.15851	1.0617	1.19149	0.716652	2.01994	1.14235
0.79047	0.644049	0.929759	0.852846	0.97561	0.53599
1.05936	0.86233	1.06444	0.969144	1.317	0.465489
1.20577	1.31898	0.887356	0.860384	0.926876	0.69027
1.14177	1.40382	1.02404	0.852376	1.17275	0.3468
0.84858	0.464528	0.860047	0.732668	0.772497	0.709236
1.03232	1.25636	0.779236	0.132905	1.44561	0.5567
1.30667	0.504206	1.05242	0.998954	1.27603	0.744942
1.48676	0.838072	0.799644	0.920186	1.1477	1.279
0.784483	0.866797	0.987946	0.634292	1.43643	1.09918
1.14638	0.840623	0.942789	0.686526	1.52316	0.749282
1.15391	1.12366	1.20631	0.581663	0.897074	0.504482
0.80283	0.619658	0.821199	0.806811	1.12006	0.481375
0.780413	0.834609	0.745262	0.470038	1.71224	0.710996
0.838303	0.874943	1.14412	0.6191	1.49853	0.675227
0.831939	0.867268	0.953084	1.14851	1.07769	0.79678
0.957871	0.921968	0.793215	0.871706	1.42202	0.660561
1.01532	1.09103	0.853873	0.254176	1.32948	0.634224
0.87962	1.08996	0.736257	0.296401	1.12807	0.579173
0.81417	1.11313	1.50388	0.563167	1.0607	0.682625
1.774	0.811562	1.00139	1.09108	1.00958	0.992763
1.01511	0.805792	1.00417	1.18691	1.14063	0.493317
1.07946	1.19451	1.22364	0.798682	1.13054	0.533975
1.00224	0.964188	0.984573	0.633394	1.0883	0.424531
1.16692	0.79825	0.719025	0.842113	0.68818	0.576616
1.12279	0.605834	1.4475	0.322303	0.997223	0.790205
1.05225	1.24897	1.00546	0.589775	0.966416	0.482441
0.809463	0.868924	0.863463	1.13142	1.21955	0.664294
1.00923	0.642844	0.773923	0.862954	1.14312	1.10537
0.770645	0.69615	0.967136	0.918933	1.30315	0.502151
1.29418	0.563075	1.35245	0.203781	0.839341	0.530049
0.814964	0.599325	1.3378	1.42992	0.993305	1.12697
0.995254	0.585165	1.57989	0.648903	1.04894	0.651443
0.726819	0.391401	1.30779	0.927112	1.03059	0.656259
0.824246	0.808431	1.23586	0.509935	1.41451	0.806869
1.18302	0.579197	1.05628	0.572017	1.05354	0.849145
1.22058	1.41579	1.3183	0.476605	1.24888	0.620979
0.990143	0.590506	1.29916	0.550758	1.14809	0.303224
1.18172	1.05531	1.06708	0.746546	1.4578	0.714287
0.895793	0.666193	1.08881	0.742413	1.33085	0.589325
0.923712	0.179412	1.12837	0.57334	1.60064
0.629609	0.765155	0.632752	0.653452	1.31014
0.950353	0.85824	1.62165	0.903747	1.03132
1.00442	0.847602	1.0026	0.451032	0.771801
1.06459	0.982685	0.768862	0.824114	1.15086
0.770076	1.00572	0.882051	0.982464	1.13207
1.05103	0.597729	1.11953	0.875892	1.03035
0.710609	0.639077	1.47496	0.700192	1.03059
0.975214	0.958423	1.26247	0.773194	1.08108
0.700236	0.720794		0.515846	0.797193
0.855117	0.425442		0.926141
0.685507	0.826275		0.683543
0.834051	1.20461
0.966756	0.737374
0.930896	0.943498
0.762672	0.91235
1.08817	0.573679
1.19334	0.726309
1.18964	0.818728
1.11785	0.655278
1.25873	0.663292
0.854093	0.970306
0.742581	0.495621
0.86729	0.391596
1.49881	0.711773
0.843086	0.652457
0.793194	0.852225
0.585719	0.472751
1.21197	0.709035
0.944317	0.812921
1.16414	0.691575
1.01459	0.523109
1.75136	0.577747
1.23791	0.790361
1.36662	0.529063
1.32118	0.705441
0.811789	0.501556
1.19374	0.339266
0.961394	0.678953
1.09019	0.423375
0.87833	0.821326
1.35453
1.11632
0.881251
0.988583
0.96465
0.900948
0.626749
1.61669
0.8675
1.46859

## Sheet: Fig E4g
Convex
direction
0	0.116932	0.0506589	0.0705607	0.0554205	0.0645481	0.0741962	0.097532	0.0648476	0.10688	0.0813222	0.0734368	0.0972994	0.0873375	0.0716523	0.0655582	0.0659018	0.0993853	0.0616274	0.105516	0.0991782	0.0991782	0.103689	0.108654	0.0841358
20	0.113603	0.0594739	0.0832372	0.0672617	0.0788526	0.0493875	0.065001	0.0406888	0.0700721	0.0692732	0.0666551	0.0725178	0.0887439	0.0903899	0.0798236	0.104111	0.0616053	0.067892	0.136503	0.099637	0.099637	0.102277	0.0815041	0.129039
40	0.0795106	0.0620648	0.0914812	0.0625984	0.0989439	0.061825	0.0667642	0.0458012	0.0598076	0.0716467	0.0588666	0.089026	0.10557	0.129931	0.0894377	0.122639	0.0632237	0.0874404	0.228811	0.122996	0.122996	0.107411	0.0876163	0.155846
60	0.0728206	0.10238	0.112022	0.122719	0.100664	0.0660642	0.0610654	0.0649209	0.0856387	0.170303	0.0888761	0.121137	0.0885516	0.158255	0.0936636	0.112442	0.0744213	0.148313	0.128523	0.116227	0.116227	0.133207	0.0984771	0.149861
80	0.10494	0.135034	0.125381	0.191115	0.15448	0.0767273	0.109216	0.132789	0.148056	0.15969	0.138923	0.0908296	0.120008	0.19354	0.135364	0.133593	0.0963387	0.165922	0.0536958	0.115519	0.115519	0.108577	0.0978393	0.0971163
100	0.134047	0.156254	0.123922	0.174664	0.159736	0.149638	0.163043	0.15089	0.127116	0.128015	0.126383	0.086419	0.140359	0.0938932	0.134999	0.126432	0.122885	0.149883	0.0491322	0.0869813	0.0869813	0.0807669	0.104635	0.083185
120	0.092195	0.182803	0.103986	0.115979	0.106641	0.192642	0.150209	0.175575	0.10989	0.0896698	0.145372	0.117232	0.0929651	0.0767439	0.128929	0.11084	0.157453	0.117363	0.0624081	0.080716	0.080716	0.0887801	0.132955	0.072791
140	0.070552	0.114295	0.0986558	0.0973813	0.0853069	0.147617	0.10014	0.152976	0.081541	0.0882725	0.142338	0.109124	0.0955887	0.0586988	0.116342	0.0993301	0.109889	0.076729	0.0638406	0.0729658	0.0729658	0.075677	0.0810676	0.0673115
160	0.0984684	0.0863774	0.120193	0.0574406	0.0862806	0.107707	0.0894975	0.106664	0.104119	0.0604858	0.0857123	0.119116	0.0935384	0.0552436	0.090324	0.0588088	0.115413	0.0632029	0.0660546	0.106601	0.106601	0.0959248	0.0985982	0.0765786
180	0.116932	0.0506589	0.0705607	0.0554205	0.0645481	0.0741962	0.097532	0.0648476	0.10688	0.0813222	0.0734368	0.0972994	0.0873375	0.0716523	0.0655582	0.0659018	0.0993853	0.0616274	0.105516	0.0991782	0.0991782	0.103689	0.108654	0.0841358
concave
direction
0	0.12314	0.106172	0.178781	0.109666	0.109666	0.130504	0.267096	0.0736752	0.185975	0.2176	0.263038	0.229896	0.241248	0.0751918	0.116127	0.168397	0.134558	0.187288	0.212077	0.138603	0.176727	0.265639	0.150046	0.175731	0.129849	0.110867	0.133653	0.121881	0.131352
20	0.0870124	0.110807	0.104333	0.148225	0.148225	0.107102	0.127355	0.069012	0.216144	0.119237	0.0407228	0.0864443	0.102107	0.0589186	0.128157	0.105926	0.160748	0.119531	0.193605	0.148126	0.154848	0.157684	0.104045	0.14671	0.0908815	0.138639	0.0871006	0.139783	0.176445
40	0.0835152	0.110124	0.0720061	0.132254	0.132254	0.119242	0.0450729	0.0814742	0.124701	0.0828953	0.0335283	0.0647495	0.0467685	0.0646963	0.151045	0.0780521	0.137323	0.0548111	0.0919629	0.104281	0.105177	0.063187	0.0978058	0.0793813	0.143774	0.102582	0.0867866	0.0906462	0.104555
60	0.0655737	0.105541	0.072525	0.0765058	0.0765058	0.0824136	0.033679	0.128475	0.0706034	0.0828953	0.029929	0.0611863	0.0358845	0.0596508	0.0774399	0.0678554	0.0994543	0.0427027	0.044639	0.0640865	0.0460779	0.0495366	0.0730707	0.0650528	0.0785894	0.0882612	0.0885784	0.0922001	0.0674851
80	0.0806057	0.0937433	0.0750182	0.068723	0.068723	0.0673632	0.0252898	0.163215	0.0428952	0.0828953	0.0281614	0.0409003	0.0395512	0.109506	0.0663827	0.0705651	0.0815191	0.0339159	0.0330859	0.0560617	0.046408	0.0296543	0.0682581	0.0579969	0.0601194	0.0902773	0.0762463	0.0782997	0.0649934
100	0.0734627	0.101845	0.0573865	0.0900606	0.0900606	0.0655717	0.0294798	0.153238	0.0267888	0.0828953	0.0346276	0.0459642	0.0477479	0.10739	0.0657788	0.0702243	0.0601964	0.0341401	0.035183	0.0634046	0.0469663	0.0288976	0.0746012	0.0681218	0.0516598	0.0760947	0.0673056	0.0752837	0.083106
120	0.0807444	0.0978593	0.0596245	0.0885281	0.0885281	0.0832319	0.0355788	0.0999665	0.0322966	0.0828953	0.0238602	0.0597486	0.0512626	0.183139	0.0770451	0.0765751	0.0584795	0.0427356	0.0385673	0.0584999	0.0569287	0.0321754	0.0854745	0.0732815	0.0591732	0.0749907	0.0836529	0.0921594	0.0800469
140	0.112258	0.0760967	0.0658859	0.0877442	0.0877442	0.110525	0.0412337	0.0851209	0.0332649	0.0828953	0.0413193	0.061303	0.053574	0.169912	0.0975318	0.0686509	0.0688408	0.0992337	0.0478571	0.109543	0.0631702	0.0357954	0.0914738	0.0709317	0.0692215	0.10506	0.114455	0.0968535	0.0681614
160	0.170548	0.0916416	0.135659	0.088627	0.088627	0.103543	0.128119	0.0721475	0.0813553	0.0828953	0.241776	0.119911	0.140608	0.0964031	0.104366	0.125358	0.0643214	0.198353	0.0909448	0.118791	0.12697	0.0717912	0.105179	0.0870613	0.186884	0.102362	0.128569	0.0910119	0.0925024
180	0.12314	0.106172	0.178781	0.109666	0.109666	0.130504	0.267096	0.0736752	0.185975	0.0828953	0.263038	0.229896	0.241248	0.0751918	0.116127	0.168397	0.134558	0.187288	0.212077	0.138603	0.176727	0.265639	0.150046	0.175731	0.129849	0.110867	0.133653	0.121881	0.131352
