# Supplementary material for: Edge curvature drives endoplasmic reticulum reorganization and dictates epithelial migration mode
Source: Nat Cell Biol. 2025 Aug 18;27(10):1660–75. doi: 10.1038/s41556-025-01729-3 (PMC12527913; doi:10.1038/s41556-025-01729-3)
Supplement: Supplementary file 29 — Statistics source data. [file 41556_2025_1729_MOESM29_ESM.xlsx]

## Sheet: Fig E5d
Convex	Concave
0.442999	0.775504
0.454595	0.829146
0.645843	0.931995
0.593196	0.732212
0.555398	0.589128
0.34024	0.66245
0.396323	0.72599
0.454266	0.928826
0.618951	0.25159
0.239405	0.643238
0.357215	0.968601
0.255146	0.471039
0.630361	0.821611
0.46683	0.845256
0.324548	0.816555
0.096928	0.809462
0.219624	0.84657
0.254017	0.625562
0.195828	0.870024
0.408065	0.895942
0.128684	0.785964
0.196537	0.640546
0.438987	0.7602
0.202428	0.730473
0.811574	0.739415
0.636241	0.852433
