# Supplementary material for: Edge curvature drives endoplasmic reticulum reorganization and dictates epithelial migration mode
Source: Nat Cell Biol. 2025 Aug 18;27(10):1660–75. doi: 10.1038/s41556-025-01729-3 (PMC12527913; doi:10.1038/s41556-025-01729-3)
Supplement: Supplementary file 30 — Statistics source data. [file 41556_2025_1729_MOESM30_ESM.xlsx]

## Sheet: Fig E6b
Control(Convex)	Blebbistatin(Convex)	CK666 (Convex)	Control(Concave)	Blebbistatin(Concave)	CK666 (Concave)
0.5	0.875	0.4	0.333333	0.8	0.25
0.555556	0.8	0.25	0.333333	1	0.4
0.888889	1	0.166667	0	1	0
0.625	0.714286	0.75	0	0.75	0.142857
0.666667	1	0.571429	0	0.857143	0.285714
0.571429	0.8	0.4	0.5	0.5	0.166667
0.583333	0.833333	0	0.166667	0.8	0.166667
0.6	0.571429	0.333333	0.5	0.2	0.125
0.625	0.5	0.5	0.125	0.8	0.5
0.75	0.625	0.5	0.333333	0	0.333333
0.714286	0.8	0.333333	0	0.666667	0
0.5	1	0.166667	0.333333	1	0.111111
0.555556	1	0.333333	0.25	1	0.25
0.333333	0.8	0	0.25	0.75
0.545455		0.333333	0.285714
0.666667		0.166667	0.2

## Sheet: Fig E6d
Control	CK666	Blebbistaton
0.408765	0.538866	0.573422
0.475523	0.604153	0.859281
0.362865	0.719765	0.606953
0.375671	0.767737	0.402355
0.3572	0.430391	0.263781
0.412499	0.561116	0.536768
0.48946	0.483156	0.82036
0.730272	0.513092	0.776951
0.694973	0.405073	0.513058
0.721825	0.604948	0.25256
0.62307	0.599201	0.495993
0.789069	0.620228	0.609216
0.61355	0.825605	0.45421
0.354685	0.426905	0.570719
0.502328	0.71808	0.511808
0.555858	0.793743	0.510207
0.339229	0.619449	0.688878
0.362252	0.844347	0.674526
0.39534	0.628062	0.51121
0.550458	0.827733	0.302306
0.774985	0.475645	0.243408
0.730195	0.558365	0.381244
0.338833	0.522423	0.40082
0.608067	0.753756	0.489699
0.829607	0.504151	0.358981
0.56603	0.299768	0.381091
0.489664	0.481371	0.36261
0.371958	0.772682	0.422045
0.26293	0.622915	0.397688
0.262691	0.692146	0.574738
0.386115	0.680873	0.521981
0.459694	0.542873	0.687829
0.560257	0.532761	0.703056
0.475861	0.473672	0.275112
0.491916	0.456627	0.655903
0.556775	0.683466	0.618329
0.475791	0.183506	0.354641
0.395197	0.312489	0.470813
0.580834	0.358047	0.414474
0.39587	0.589239	0.42195
0.26805	0.216717	0.459833
0.402386	0.279008	0.343352
0.293839		0.619433
0.530852		0.696363
0.598311		0.634342
0.57765		0.520421
0.687611		0.416909
0.540675
0.526932
0.44095
0.56309
0.260219
0.416236
0.369208
0.487963
0.563979
0.475223
0.712284
0.50891
