# Supplementary material for: Edge curvature drives endoplasmic reticulum reorganization and dictates epithelial migration mode
Source: Nat Cell Biol. 2025 Aug 18;27(10):1660–75. doi: 10.1038/s41556-025-01729-3 (PMC12527913; doi:10.1038/s41556-025-01729-3)
Supplement: Supplementary file 31 — Statistics source data. [file 41556_2025_1729_MOESM31_ESM.xlsx]

## Sheet: Fig E7i
Circular ER	Rectangular ER
8.31e-07	6.52e-07
