# Supplementary material for: Edge curvature drives endoplasmic reticulum reorganization and dictates epithelial migration mode
Source: Nat Cell Biol. 2025 Aug 18;27(10):1660–75. doi: 10.1038/s41556-025-01729-3 (PMC12527913; doi:10.1038/s41556-025-01729-3)
Supplement: Supplementary file 32 — Statistics source data. [file 41556_2025_1729_MOESM32_ESM.xlsx]

## Sheet: Fig E8d
WT(PC)	Rtn4a(PC)	WT(NC)	Rtn4a(NC)
1	0	0	0.5
1	0	0	0
0.5	0.333333	0	0
1	1	1	0
0.5	1	0.5	1
1	0	1	1
0.5	1	0.5	1
1	0	0	1
1	1	0	0
1	1	0	1
1	1	0	0.5
1	1	0	0.5
1	1	0	0.5
1	0	0	1
1	1	0	1
1	1	0	0
1	1	0	0.5
1	1	1	0
1	1	0	0
0.636364	1	0.25	0
0.5	1	0	0
0.625	1	0	0
0.6	0	0.5	0
1	1	0.333333	0
0.666667	1	0.4	1
0.625	1	0.333333	1
0.555556	0.666667	0.666667	0
0.666667	0.666667	0.333333	0.5
0.5	0.5	0.25	0.666667
0.8	1	0.2	0.666667
1	1	0.5	1
0.5	0	0	0.5
0.75	0.5	0.25	0.666667
0.5	1	0.6	1
0.666667	0.5	0.571429	1
0.6	1	0.333333	0.333333
0.25	0.5	0.333333	0.666667
0.5	1	0.5	1
0.75	0	0.333333	1
0.6	1	0	0
0.666667	0	0.166667	1
0.5	1	0	1
1	0.5	0.5	1
1	1	0	0.51
0.666667	1	0.333333	0
1	0	0	0
0.6	0	0.25	0
1	0.5	0.5	1
0.75	1	0	1
0.666667	0.666667	0.5	1
0	0.666667	0.333333	1
0.5	1	0.333333	1
0.5	1	0.333333	0.5
0.714286	1	0.25	1
0.666667	0	0.4	1
0.8	0.666667	0.166667	1
0.6	1	0.25	1
0.571429	1	0	1
0.4	1	0.75	0.333333
1	1	0	1
0.666667	1	0.5	1
0.714286	1	0.5	1
0.666667	0	0.5	0.666667
1	1	0.5	0
0.5	1	0.4	1
0.833333	1	0	0.5
1	0.666667	1	1
0.75	0.5	0	0.5
0.5	1	0.25	0.5
0.4	0	0.333333	1
1	0.333333	0.333333	0.75
1	1	0	0
0.6		0	1
0.4		0.333333	1
0.75		0.333333	0
0.5	0.710648	0.25	1
0.428571		1	1
0.4		0.5	0.666667
0.5		0.5	1
0.555556		0	1
0.5		0.333333	1
0.4		0	1
0.5		0.285714	1
0.625		0.333333	0.666667
1		0.333333	1
0.375		0	0
0.285714		0.5
0.75		0.666667
		1	0.64062
0.70449		0.428571
		0.333333
		0.285714
		0.4
		0.5
		0.5
		0.333333

## Sheet: Fig E8e
WT(PC)	Climp63(PC)	WT(NC)	Climp63(NC)
0.5	0	0.5	0
0.5	1	0.5	0
0.25	0	0	0
0.75	0	0.6667	0
0.25	0	0	0
0.666667	0	0	0
0.333333	0.5	0	0
0.666667	0	0	0
0.5	0.5	0.3333	0
0.25	0	0.5	1
0.666667	0.5	0.25	0
0.2	0.666667	0.5	0.5
0.571429	1	0.5	0
0.75	0	0	0
0.75	0	0	0
0.666667	0	0	0
0.6	0	0	0.333
0.4	0	0.3333	0
0.666667	1	0	0
0.666667	0	0	0
0.285714	1	0	0
0.333333	0	0	0
0.363636	0	0	0
0.571429	0	0	0.5
0.692308	0	1	0.5
0.75	0	1	0
0.375	1	0	0
0.615385	1	0	0
0.4	1	0	0
0.545455	0	0	1
0.777778	0	1	1
0.333333	1	0	0
0.181818	0.666667	0.4	1
0.454545	0	0	0
0.7	1	0	0
0.75	0	0.4	0
0.625	0	0.333333	0
0.875	0	0.2	1
0.75	0	0.166667	1
0.285714		0.333333	0
0.5		0.25	0
0.5			0
0.75			0
0.6			0.182163
0.428571
0.625
0.285714
0.555556
0.75
1
1
0.666667
0.666667

## Sheet: Fig E8h
Shape Index Data
WT	Rtn4a OE	Climp63 OE
3.82298	3.91364	4.04286
4.18286	3.91434	3.94051
3.78846	4.04495	4.29819
3.81126	4.09358	3.94087
3.98731	4.3642	4.40687
4.0431	3.84749	3.87627
4.05521	4.14602	4.15749
4.15059	4.12948	3.91562
3.97033	4.52227	3.70463
4.13289	3.8862	3.85479
4.10163	4.36127	4.32022
3.75364	4.69643	4.42639
3.76831	3.76727	4.20766
3.88767	4.4366	3.79794
4.03508	5.10171	4.18693
4.09956	4.42793	3.86909
4.3753	4.44555	4.05519
4.08325	3.92061	4.00947
4.06573	4.28793	4.33354
3.91436	3.75407	4.40347
3.96329	4.10302	3.89224
3.94293	3.77122	3.65956
3.98663	4.04204	5.1726
3.72294	4.33217	4.08593
4.2225	3.99346	4.66071
3.89369	4.21044	4.41393
3.65525	4.20424	3.7495
4.15147	3.75267	4.32318
3.83494	3.92693	4.11548
3.68745	3.90735	3.74799
3.73979	3.93682	3.96306
3.93017	4.38208	4.31979
3.72324	3.72903	3.97777
3.78524	4.35187	4.25355
4.10659	4.56576	4.37704
4.38068	4.13043	4.09096
4.03507	4.22609	3.91094
3.94499	3.73901	3.79942
3.94106	3.88683	3.88874
3.73303	3.78187	4.47425
3.98792	4.34303	3.89675
3.71534	3.69817	4.30223
4.15593	4.18649	3.94944
3.93269	3.87341	3.7578
3.8327	3.95478	4.35321
3.77254	3.91231	4.47844
3.91404	4.1906	4.08754
3.89704	4.35589	3.85072
4.30797	3.95441	4.42555
3.66409	4.65654	3.92068
3.75424	4.01253	4.27961
3.99436	3.77558	3.72678
3.89342	4.31943	3.83601
4.20591	3.70939	3.93208
4.22779	3.62379	4.37053
3.97903	4.12494	4.64532
3.94904	3.9167	4.04306
3.95816	3.9786	3.96757
3.74497	4.49195	4.25858
3.64944	3.75999	4.21065
3.72618	4.22522	3.78732

## Sheet: Fig E8j
Convex (Untreated)
0	0.188728	0.193705	0.0704567	0.206188	0.099325	0.0748374	0.0530356	0.131935	0.125971	0.120089	0.102021	0.285031	0.201002	0.205348	0.104185	0.0322113	0.16693	0.126866	0.18987	0.0658736	0.169236	0.31522	0.0994169	0.100019	0.0284992	0.0693964	0.0867543	0.264364	0.212124	0.307798	0.355798	0.0526403	0.212403	0.239382	0.251783	0.209001	0.289233	0.135387	0.0702384	0.132135	0.0991635	0.24355	0.0646863	0.132321	0.0926492	0.131644	0.163797	0.224756	0.295657
20	0.109483	0.224366	0.0813411	0.247033	0.118435	0.0882166	0.0517792	0.155431	0.0504808	0.140341	0.0720036	0.240231	0.166083	0.109587	0.139351	0.0512243	0.0772597	0.0677637	0.380541	0.0721762	0.275361	0.0625724	0.069932	0.0645783	0.0329914	0.0558345	0.0887787	0.171213	0.115539	0.0722501	0.0336102	0.0427053	0.025851	0.0594843	0.130994	0.0610702	0.149289	0.0519164	0.0666279	0.163495	0.262003	0.181637	0.0656888	0.14092	0.103455	0.105045	0.0556182	0.0536833	0.183701
40	0.0774415	0.0821233	0.101403	0.020146	0.120352	0.0772116	0.195199	0.0781517	0.043705	0.153552	0.0715016	0.0440947	0.0893304	0.0425404	0.0677689	0.0674116	0.0616499	0.0955512	0.0545303	0.0873043	0.129647	0.0270622	0.0724561	0.122794	0.0353093	0.136699	0.0655061	0.0566476	0.0571296	0.0366183	0.0127355	0.0535569	0.0316744	0.0339351	0.0474488	0.0589685	0.0470819	0.0270503	0.0830888	0.0865089	0.182679	0.04186	0.0881271	0.0799177	0.120657	0.0634039	0.0533548	0.0407009	0.0577247
60	0.0531879	0.0333602	0.0847361	0.0148386	0.111966	0.143114	0.188405	0.0688849	0.0332347	0.0627038	0.0650637	0.020614	0.0532834	0.0275127	0.0448959	0.161873	0.0357006	0.0733857	0.0353464	0.0955905	0.0470644	0.0197368	0.0905125	0.109871	0.0726478	0.103814	0.0926791	0.0418419	0.0396228	0.0286134	0.00928275	0.0576574	0.0218899	0.0372633	0.0270411	0.0645782	0.0334296	0.0242995	0.101227	0.0602341	0.0960514	0.0327196	0.0882421	0.0714231	0.13174	0.0510806	0.0723164	0.034117	0.0307192
80	0.0440998	0.0295777	0.0796181	0.0209138	0.168779	0.195053	0.141844	0.0771784	0.0359758	0.0528419	0.0665554	0.0187657	0.0510335	0.0281562	0.0357685	0.333775	0.0324668	0.0475693	0.0271141	0.16536	0.034036	0.0243785	0.0753602	0.103154	0.226018	0.064333	0.12442	0.0343217	0.0403301	0.0264001	0.0106728	0.0569649	0.0273213	0.0429566	0.0281782	0.0650924	0.0273601	0.0228662	0.113519	0.0413429	0.0628845	0.0284752	0.107057	0.120657	0.123419	0.0425985	0.068234	0.0373549	0.0178181
100	0.0770218	0.0269297	0.055614	0.0406346	0.057975	0.116204	0.103858	0.0808217	0.0386106	0.048604	0.0687125	0.0188769	0.0458543	0.0308539	0.0685096	0.172625	0.0519532	0.0672996	0.0269304	0.17471	0.0282634	0.0274196	0.101173	0.125895	0.319075	0.113771	0.19453	0.0272988	0.0352141	0.0317882	0.0114284	0.0621127	0.0295117	0.0302422	0.0260676	0.0558843	0.0212274	0.0207673	0.159589	0.0497154	0.0352799	0.0287978	0.133636	0.0849759	0.089469	0.0461649	0.0558275	0.0506583	0.0184151
120	0.0775895	0.0367346	0.0647525	0.081704	0.0909102	0.103661	0.0891038	0.106179	0.0623602	0.0606758	0.119853	0.0180655	0.0423342	0.0462972	0.129533	0.0615657	0.0536702	0.120266	0.0272562	0.109205	0.0339442	0.0332294	0.164547	0.0878253	0.159896	0.181649	0.124569	0.0315593	0.0489862	0.0283778	0.012665	0.0829578	0.0259485	0.0384341	0.042793	0.0908624	0.0285974	0.0419747	0.121448	0.0676292	0.0415804	0.0383611	0.153916	0.0530781	0.0695126	0.0674112	0.0404599	0.0600854	0.0179183
140	0.070629	0.0544464	0.135968	0.1073	0.058361	0.0655576	0.0712696	0.104299	0.121614	0.0821753	0.163184	0.0217027	0.0578517	0.102534	0.14668	0.05097	0.111307	0.110231	0.0259676	0.10276	0.0437417	0.0387469	0.148907	0.0855826	0.0570275	0.114037	0.0643387	0.0396673	0.0722539	0.0365821	0.0221951	0.358417	0.0451501	0.0926002	0.0693001	0.074728	0.0260758	0.149955	0.11457	0.131548	0.0505049	0.0520271	0.158753	0.0800603	0.0852777	0.0773181	0.0742778	0.0777607	0.0276049
160	0.113091	0.125052	0.255655	0.0550528	0.0745725	0.0613068	0.0524712	0.0651847	0.362077	0.158928	0.169084	0.0475871	0.0922266	0.201822	0.159123	0.0361324	0.242133	0.164201	0.0425739	0.0611468	0.0694715	0.136415	0.078278	0.100261	0.0400368	0.0910692	0.0716697	0.0687221	0.166677	0.123774	0.175815	0.180347	0.367848	0.18632	0.124612	0.110813	0.0884736	0.390398	0.0994537	0.135257	0.0706896	0.109024	0.0752065	0.104326	0.0911718	0.283691	0.252318	0.196127	0.0547848
180	0.188728	0.193705	0.0704567	0.206188	0.099325	0.0748374	0.0530356	0.131935	0.125971	0.120089	0.102021	0.285031	0.201002	0.205348	0.104185	0.0322113	0.16693	0.126866	0.18987	0.0658736	0.169236	0.31522	0.0994169	0.100019	0.0284992	0.0693964	0.0867543	0.264364	0.212124	0.307798	0.355798	0.0526403	0.212403	0.239382	0.251783	0.209001	0.289233	0.135387	0.0702384	0.132135	0.0991635	0.24355	0.0646863	0.132321	0.0926492	0.131644	0.163797	0.224756	0.295657
Concave (Untreated)
0	0.175764	0.281587	0.0627317	0.162765	0.197552	0.176691	0.236389	0.0487692	0.280123	0.194988	0.312335	0.116285	0.279275	0.316745	0.236517	0.290002	0.0872441	0.273107	0.172595	0.16891	0.10447	0.123561	0.204454	0.0892951	0.183071	0.0481114	0.119847	0.141827	0.121689	0.203528	0.230343	0.277886	0.382324	0.106939	0.202661	0.211623	0.130143	0.165077	0.146627	0.272011	0.222557	0.0890182	0.285858	0.262005	0.160084	0.0718626	0.132587	0.130101	0.112766
20	0.152379	0.111646	0.0629692	0.106774	0.294404	0.213321	0.233436	0.0392128	0.131672	0.0535639	0.0939084	0.0879789	0.173128	0.0851279	0.198942	0.181623	0.373087	0.178942	0.222525	0.0912887	0.165909	0.250317	0.362425	0.087834	0.305971	0.0508551	0.0965788	0.126842	0.059032	0.0918587	0.0603677	0.173019	0.0528742	0.183867	0.227749	0.0449963	0.0339706	0.140352	0.119321	0.0608831	0.0503934	0.0863542	0.224605	0.112741	0.0923563	0.0875384	0.337649	0.205568	0.318715
40	0.0817038	0.0715767	0.063514	0.0708721	0.0430122	0.124449	0.0502833	0.037641	0.0593565	0.0406402	0.0251665	0.0961205	0.0679544	0.0578223	0.0794844	0.0409257	0.189335	0.0377247	0.146739	0.0406985	0.245294	0.103644	0.0695193	0.0668507	0.100341	0.138649	0.10703	0.163973	0.0401113	0.0662	0.0340766	0.0727946	0.0219374	0.126444	0.0944531	0.0340864	0.0254328	0.133405	0.109894	0.0392764	0.0231964	0.113537	0.0340636	0.0331195	0.0704096	0.0692226	0.180861	0.139543	0.0998498
60	0.0795321	0.0222849	0.100006	0.076574	0.0259966	0.0295994	0.0308601	0.0429475	0.0503779	0.0477195	0.020075	0.0806241	0.028467	0.0248177	0.044528	0.0252992	0.0573125	0.0213603	0.0762521	0.0361278	0.0933624	0.0599438	0.0300178	0.0524361	0.0431846	0.164505	0.097782	0.07468	0.0433839	0.0483385	0.0281337	0.0342517	0.0248806	0.0726515	0.0383536	0.0218147	0.0298151	0.120548	0.0835882	0.0260826	0.0146451	0.0532556	0.0191714	0.0180344	0.0644406	0.082226	0.047927	0.0653898	0.0550977
80	0.0676977	0.0252404	0.189746	0.0672226	0.0272152	0.0217555	0.0307114	0.0419621	0.0395829	0.0258815	0.0244271	0.0687745	0.0228312	0.0237936	0.0317704	0.0213942	0.0349457	0.0159062	0.0419821	0.0521998	0.0548224	0.051943	0.0268574	0.0451768	0.0363718	0.200757	0.0854045	0.0955721	0.0616359	0.0608459	0.0400855	0.0319538	0.0181819	0.10014	0.0311259	0.0257338	0.0387494	0.0516014	0.0647839	0.0220529	0.0156818	0.0646375	0.0147661	0.0198214	0.0590974	0.200466	0.0352365	0.0552851	0.0465138
100	0.0698967	0.0218215	0.246512	0.0671254	0.0312017	0.0238619	0.0245263	0.0547186	0.0258585	0.0363853	0.027272	0.0677689	0.0189134	0.0257378	0.0277795	0.0184021	0.0373578	0.0140835	0.0306792	0.0402543	0.0454887	0.0636945	0.0227957	0.0510308	0.0299419	0.146913	0.0649964	0.0515803	0.0710627	0.0378258	0.0364959	0.029445	0.0186551	0.0871912	0.0499422	0.0397019	0.0526046	0.0493999	0.0701731	0.0157343	0.0239867	0.126887	0.0167856	0.0365664	0.0670368	0.127115	0.0337436	0.058477	0.0451127
120	0.0662614	0.0228797	0.100371	0.0699106	0.0425859	0.0350063	0.0329807	0.10936	0.0237227	0.0572068	0.0238476	0.115805	0.0197923	0.03644	0.0312876	0.0222952	0.0306983	0.0167857	0.0273705	0.0516214	0.0564605	0.0515857	0.0175366	0.0754512	0.0325031	0.084693	0.086149	0.0398351	0.171353	0.0505216	0.0346078	0.0304409	0.018431	0.0626978	0.0373772	0.0428871	0.0825119	0.0481128	0.0664477	0.0187068	0.079041	0.12612	0.0163394	0.0439995	0.0782262	0.068919	0.0291912	0.0695495	0.0372486
140	0.0616669	0.0302338	0.0609655	0.0887906	0.0585895	0.0489826	0.0367074	0.32992	0.0272744	0.0869359	0.0400317	0.130965	0.032743	0.0437664	0.0334992	0.0264803	0.0488159	0.0293649	0.0446916	0.102856	0.066737	0.0758756	0.025383	0.180817	0.0380481	0.0703747	0.0973886	0.052784	0.17508	0.103324	0.0608235	0.0256531	0.0239862	0.0631136	0.0346238	0.0822864	0.119304	0.0413693	0.0802333	0.0377148	0.168837	0.100916	0.0228994	0.0923645	0.0951323	0.116456	0.0399935	0.0596681	0.0596826
160	0.0693344	0.131143	0.0504538	0.1272	0.0818905	0.149643	0.0877168	0.246699	0.0819095	0.26169	0.120602	0.119393	0.0776203	0.069005	0.0796755	0.0835772	0.0539588	0.139618	0.06457	0.247134	0.0629864	0.0958757	0.0365582	0.261813	0.047497	0.0470305	0.124977	0.11108	0.134963	0.13403	0.244724	0.0466706	0.0564054	0.090016	0.0810532	0.285248	0.357326	0.0850566	0.112305	0.235527	0.179106	0.150256	0.0796546	0.119343	0.153133	0.104332	0.0302242	0.0863167	0.112248
180	0.175764	0.281587	0.0627317	0.162765	0.197552	0.176691	0.236389	0.0487692	0.280123	0.194988	0.312335	0.116285	0.279275	0.316745	0.236517	0.290002	0.0872441	0.273107	0.172595	0.16891	0.10447	0.123561	0.204454	0.0892951	0.183071	0.0481114	0.119847	0.141827	0.121689	0.203528	0.230343	0.277886	0.382324	0.106939	0.202661	0.211623	0.130143	0.165077	0.146627	0.272011	0.222557	0.0890182	0.285858	0.262005	0.160084	0.0718626	0.132587	0.130101	0.112766
Convex (Bleb Treated)
0	0.164337	0.177212	0.0508789	0.103537	0.149256	0.0594618	0.0759464	0.240719	0.111406	0.0454939	0.0758599	0.164706	0.132925	0.154431	0.0761946	0.0528444	0.0591653	0.0533524	0.162649	0.0979448	0.0704964	0.124317	0.0951226	0.0983337	0.0745602	0.133617	0.223944	0.169497	0.158478	0.0526533	0.112866	0.0909542	0.0599492	0.118718	0.0839509	0.213096	0.178323	0.123658	0.0603625	0.095994	0.0329722	0.154139	0.111063	0.0579055	0.171057	0.0649101	0.139555	0.0431533	0.0673701
20	0.139213	0.0901873	0.0571791	0.106661	0.0982657	0.0512188	0.0426334	0.126565	0.290031	0.0402017	0.0825581	0.0909003	0.077217	0.106964	0.0705536	0.056842	0.0458753	0.034702	0.0841064	0.122991	0.0683719	0.203631	0.0509375	0.116971	0.0887661	0.0890252	0.093077	0.146692	0.137242	0.0594789	0.0956691	0.0686262	0.0661003	0.142295	0.0835066	0.127592	0.085758	0.0485196	0.056141	0.0580581	0.0451929	0.0481309	0.0521563	0.0528505	0.0639093	0.0724613	0.0629035	0.042045	0.232185
40	0.0889178	0.0599588	0.0721319	0.104534	0.0843264	0.0666143	0.0503564	0.0560181	0.16846	0.0426	0.0654289	0.0404198	0.0808664	0.0602134	0.0878484	0.063256	0.0623387	0.0331629	0.0451668	0.0834532	0.0628874	0.15512	0.0512847	0.136344	0.0729502	0.0399651	0.039385	0.101797	0.0565504	0.0866068	0.0611122	0.0703487	0.0696762	0.0719414	0.110136	0.0480364	0.0640224	0.0382205	0.08984	0.04772	0.0825246	0.0486045	0.0322996	0.048799	0.0459941	0.0463698	0.0491649	0.0518762	0.317754
60	0.0653288	0.0532692	0.1271	0.157866	0.0641565	0.0790875	0.110279	0.0462071	0.0700818	0.0522802	0.0733547	0.0324312	0.0699246	0.0535529	0.101003	0.0667043	0.155029	0.0277569	0.03456	0.116305	0.0610335	0.159909	0.0877133	0.120311	0.0797562	0.0351832	0.0325156	0.0638766	0.0326468	0.147083	0.0534518	0.0771328	0.0772551	0.0559552	0.114364	0.0326005	0.0618588	0.0441597	0.200153	0.0457028	0.237449	0.0480149	0.0291869	0.0991144	0.0445939	0.0480542	0.0456372	0.104159	0.135239
80	0.0536824	0.0516916	0.210668	0.120325	0.0811291	0.0659302	0.17945	0.037183	0.0402681	0.061686	0.131371	0.0553251	0.0999781	0.0629107	0.0959273	0.114512	0.211156	0.0406148	0.0355051	0.0928314	0.0913437	0.0840064	0.0810979	0.121686	0.099852	0.0317592	0.0286315	0.0461122	0.0287141	0.203086	0.0695721	0.0855314	0.0629309	0.0601073	0.140128	0.0298227	0.0601973	0.0440493	0.175483	0.0597479	0.31131	0.0497597	0.0375839	0.103976	0.037935	0.0686778	0.0404561	0.230188	0.0469838
100	0.0437157	0.0559497	0.243904	0.121657	0.0720267	0.217165	0.209464	0.0328119	0.0399084	0.12618	0.182409	0.0549393	0.111042	0.0792752	0.201066	0.176935	0.148931	0.0871924	0.0406791	0.116414	0.125906	0.0463236	0.0858331	0.106889	0.115348	0.0378853	0.033757	0.0410092	0.0391808	0.15934	0.0810815	0.12829	0.112171	0.0930119	0.0998601	0.0335313	0.053652	0.0431522	0.120423	0.111284	0.129081	0.0429619	0.0798938	0.206075	0.0443738	0.120138	0.0365569	0.239645	0.0352908
120	0.0511724	0.0695607	0.100615	0.0821714	0.0716467	0.178691	0.136322	0.0323544	0.0414125	0.333349	0.138079	0.0673399	0.0917569	0.0774869	0.144275	0.169353	0.105709	0.258344	0.0554522	0.0991711	0.191036	0.0327431	0.15406	0.0737246	0.179014	0.0632413	0.0470259	0.0483313	0.0576256	0.106554	0.14628	0.115695	0.226584	0.117468	0.093524	0.0528937	0.0669066	0.0770897	0.0912392	0.230549	0.0526785	0.0505963	0.170526	0.189439	0.0905989	0.2156	0.0431273	0.117486	0.0340923
140	0.0931673	0.133925	0.0467649	0.0485662	0.0810709	0.129226	0.0654259	0.0324204	0.0538983	0.178604	0.0911143	0.102097	0.0946327	0.108238	0.0849512	0.134165	0.0782665	0.297764	0.106333	0.0667827	0.162443	0.0274511	0.172624	0.0699422	0.126703	0.186153	0.0727922	0.0876126	0.118248	0.0635329	0.160988	0.152418	0.169338	0.0879387	0.0993873	0.103564	0.0911443	0.180915	0.0795648	0.137021	0.0391241	0.114042	0.219392	0.122786	0.133796	0.207829	0.207702	0.0700246	0.0314111
160	0.136129	0.131034	0.0398793	0.0511465	0.148866	0.0931439	0.0541764	0.155002	0.0731283	0.0741118	0.0839657	0.227136	0.108732	0.142496	0.0619858	0.112543	0.0743645	0.113758	0.272901	0.106161	0.0959864	0.0421812	0.126204	0.0574659	0.0884896	0.249554	0.204927	0.125575	0.212837	0.0690117	0.106113	0.120051	0.096045	0.133846	0.0911935	0.145768	0.159815	0.276578	0.06643	0.117929	0.0366953	0.289613	0.156835	0.0611488	0.196686	0.0910504	0.235342	0.0582693	0.0323039
180	0.164337	0.177212	0.0508789	0.103537	0.149256	0.0594618	0.0759464	0.240719	0.111406	0.0454939	0.0758599	0.164706	0.132925	0.154431	0.0761946	0.0528444	0.0591653	0.0533524	0.162649	0.0979448	0.0704964	0.124317	0.0951226	0.0983337	0.0745602	0.133617	0.223944	0.169497	0.158478	0.0526533	0.112866	0.0909542	0.0599492	0.118718	0.0839509	0.213096	0.178323	0.123658	0.0603625	0.095994	0.0329722	0.154139	0.111063	0.0579055	0.171057	0.0649101	0.139555	0.0431533	0.0673701
Concave (Bleb Treated)
0	0.200656	0.116021	0.0907107	0.166852	0.0884672	0.0402548	0.109139	0.0864761	0.127018	0.280658	0.127681	0.192207	0.125742	0.038206	0.0924078	0.145654	0.0711097	0.165656	0.195355	0.131061	0.0557437	0.107946	0.0491638	0.143627	0.136937	0.194968	0.0469104	0.0973211	0.0670673	0.0989018	0.113845	0.11689	0.0426235	0.165065	0.131441	0.307475	0.0716764	0.114792	0.119762	0.224946	0.0817685	0.191376	0.175388	0.1355	0.156752	0.147824	0.2417	0.0873022	0.0825356
20	0.159801	0.0666562	0.143777	0.207507	0.0866193	0.0348114	0.0426802	0.0757469	0.345811	0.111106	0.0636043	0.147361	0.0751781	0.0387503	0.100861	0.0962294	0.185362	0.0841607	0.0949931	0.0587457	0.0583595	0.0989856	0.0517002	0.161468	0.106809	0.10986	0.0579995	0.0763573	0.0410693	0.0774909	0.142749	0.0873878	0.0454912	0.100676	0.136399	0.0521532	0.0640313	0.105538	0.0603145	0.13395	0.157086	0.149406	0.134387	0.0597779	0.123279	0.292369	0.132014	0.0712176	0.101731
40	0.106271	0.0626531	0.161077	0.0861536	0.0513255	0.0398833	0.0384102	0.173727	0.120708	0.0482386	0.0400739	0.076154	0.0728903	0.0302157	0.102083	0.0957415	0.157696	0.0572267	0.0676938	0.0528694	0.0693016	0.117393	0.0611282	0.131816	0.0850255	0.0530565	0.0653843	0.0822732	0.0522724	0.0935913	0.101164	0.0797867	0.0637891	0.049852	0.125224	0.0316151	0.0786577	0.102132	0.0649265	0.102647	0.14536	0.0995002	0.0872127	0.0513264	0.0688279	0.0958297	0.0531023	0.108512	0.185591
60	0.0586934	0.0571411	0.15594	0.0863638	0.0538962	0.0750875	0.0364277	0.154124	0.0394812	0.0431136	0.0435613	0.0463494	0.0531155	0.0399577	0.119764	0.083639	0.128233	0.0611429	0.0558253	0.0692273	0.0857124	0.10614	0.0605951	0.181245	0.101781	0.0437423	0.0985261	0.0702179	0.101908	0.0918167	0.0792677	0.0584333	0.149052	0.0369168	0.157418	0.0217114	0.0656774	0.118012	0.0911057	0.0511497	0.114455	0.0955847	0.0518446	0.0389302	0.0327819	0.0365678	0.0354255	0.146123	0.154639
80	0.0485446	0.0870263	0.0863829	0.0586503	0.0695955	0.139841	0.0433753	0.149526	0.0348134	0.0566525	0.058666	0.0450798	0.0498722	0.0621289	0.101194	0.0646519	0.12781	0.0482815	0.039755	0.0600709	0.0868806	0.0808172	0.0793186	0.0575619	0.120183	0.0301581	0.172977	0.082652	0.100591	0.0980833	0.0779576	0.0625937	0.211135	0.0629112	0.0970873	0.0172162	0.0825094	0.113575	0.0673391	0.0394617	0.0881885	0.063304	0.0545179	0.0304645	0.0306594	0.0378843	0.036233	0.105164	0.0705036
100	0.0417209	0.122099	0.08108	0.0580228	0.148418	0.258002	0.0639965	0.0774421	0.039265	0.0463835	0.0779791	0.0557274	0.0468296	0.117899	0.122468	0.0736785	0.0751067	0.0585914	0.0457187	0.0647936	0.119143	0.0477236	0.0830182	0.0381221	0.0937526	0.0375838	0.212937	0.125494	0.15879	0.10488	0.0772627	0.0699207	0.131113	0.0619171	0.0560627	0.0211485	0.125811	0.0787193	0.0461812	0.0475433	0.0865625	0.0482541	0.0582318	0.0485847	0.043154	0.0428938	0.0390653	0.105244	0.0687782
120	0.0439259	0.130091	0.0670431	0.0615718	0.218547	0.21243	0.115971	0.0641186	0.0330747	0.0350376	0.103296	0.0591992	0.0654895	0.260216	0.0955859	0.0728585	0.0483793	0.0690078	0.0465042	0.0889098	0.205886	0.0638814	0.208813	0.0345944	0.0611146	0.0558338	0.131134	0.14821	0.154229	0.134031	0.0876153	0.0799025	0.0936175	0.0671081	0.0440621	0.0245397	0.160574	0.0782478	0.064898	0.0427569	0.0948934	0.0425189	0.0433617	0.0726391	0.0520764	0.0444564	0.0420515	0.0918592	0.0878251
140	0.0671636	0.113346	0.0582697	0.0561709	0.121016	0.110474	0.162877	0.0665947	0.0397817	0.0310821	0.162042	0.0675997	0.171988	0.268198	0.0840888	0.0684207	0.0553149	0.139786	0.0508277	0.16535	0.173128	0.0589591	0.273205	0.0546393	0.0684424	0.12693	0.105917	0.107456	0.133294	0.0952481	0.0954354	0.113295	0.134311	0.11099	0.0489987	0.057973	0.161167	0.0860169	0.08767	0.0552879	0.0833075	0.0419293	0.0801311	0.137176	0.182531	0.0639245	0.0519683	0.104027	0.0843494
160	0.0725671	0.128944	0.0650087	0.0518557	0.0736481	0.0489613	0.277984	0.065768	0.0930299	0.0670708	0.195415	0.118116	0.213153	0.106222	0.0891401	0.153472	0.079878	0.150492	0.207972	0.177911	0.0901017	0.210207	0.0838942	0.0533002	0.089019	0.1529	0.0613044	0.112697	0.123712	0.107054	0.110859	0.2149	0.0862438	0.179498	0.0718677	0.158692	0.118219	0.0881748	0.278041	0.0773111	0.06661	0.0767502	0.139537	0.290102	0.153186	0.0904252	0.12674	0.0932499	0.081512
180	0.200656	0.116021	0.0907107	0.166852	0.0884672	0.0402548	0.109139	0.0864761	0.127018	0.280658	0.127681	0.192207	0.125742	0.038206	0.0924078	0.145654	0.0711097	0.165656	0.195355	0.131061	0.0557437	0.107946	0.0491638	0.143627	0.136937	0.194968	0.0469104	0.0973211	0.0670673	0.0989018	0.113845	0.11689	0.0426235	0.165065	0.131441	0.307475	0.0716764	0.114792	0.119762	0.224946	0.0817685	0.191376	0.175388	0.1355	0.156752	0.147824	0.2417	0.0873022	0.0825356
[truncated: 40 more columns]

## Sheet: Fig E8l
Convex
Untreated
0	0.0569994	0.0616629	0.0528019	0.0395306	0.0593377	0.0368633	0.0265265	0.0818591	0.0417926	0.0727159	0.0497882	0.0440617	0.0226326	0.0432229	0.0350028	0.116357	0.0390105	0.0479624	0.0667119	0.0950144	0.0433697	0.0349568	0.0856296	0.042987	0.0509621	0.0396109	0.0618906	0.0541629	0.0525509	0.061094	0.0498263	0.035771	0.03498	0.0677018	0.0722006	0.0275797	0.0573885	0.0516546	0.0272452	0.0414962	0.0713113	0.159374	0.104567	0.0588163	0.0487685	0.060716	0.082785	0.0703526	0.0644798
20	0.0599819	0.0488015	0.0411331	0.0446507	0.056805	0.0383305	0.0294797	0.0851093	0.0432572	0.0733278	0.0618651	0.039388	0.0316646	0.0417133	0.057204	0.0923131	0.0899677	0.0773749	0.0723996	0.0588304	0.0820742	0.0624694	0.0663163	0.0942913	0.0610936	0.0424656	0.0413113	0.0773486	0.0751788	0.0982597	0.0420826	0.0728408	0.0340342	0.0939689	0.0641643	0.0243063	0.0614708	0.13702	0.0388364	0.0551292	0.0913073	0.0868944	0.0875626	0.110065	0.0377675	0.0555797	0.122149	0.0877336	0.077409
40	0.0808964	0.0366573	0.0540123	0.0494508	0.0659517	0.0574815	0.0540566	0.0926889	0.0552375	0.0750345	0.0742871	0.0480855	0.038063	0.101771	0.133899	0.0536139	0.144963	0.081238	0.0500609	0.0328033	0.16976	0.115942	0.0609496	0.199578	0.0617142	0.0292961	0.0488373	0.0513799	0.146116	0.148794	0.042363	0.162216	0.0247128	0.134238	0.0668783	0.189004	0.144201	0.28758	0.202138	0.0803941	0.114605	0.0640629	0.0864021	0.133405	0.0432793	0.0596169	0.183386	0.098515	0.164842
60	0.148294	0.0355587	0.0922082	0.0752084	0.149002	0.0807171	0.1391	0.16847	0.0646463	0.0854645	0.0859913	0.0962112	0.0660331	0.218384	0.291969	0.0601617	0.208461	0.236862	0.0531363	0.0445694	0.319628	0.183503	0.11376	0.194744	0.0714924	0.0444987	0.0826459	0.069758	0.275149	0.160234	0.0445925	0.243745	0.0316992	0.093422	0.0962351	0.395879	0.262011	0.163157	0.394749	0.148645	0.111885	0.0491119	0.0986519	0.157839	0.0675212	0.0524651	0.127645	0.0837729	0.178994
80	0.173104	0.0567672	0.259306	0.135337	0.143902	0.185571	0.325191	0.265351	0.109829	0.13186	0.198426	0.156845	0.174043	0.209939	0.239941	0.108657	0.252291	0.279838	0.0798623	0.0511432	0.151103	0.306045	0.14604	0.153386	0.217809	0.0644973	0.14063	0.0962844	0.177681	0.136275	0.0838111	0.200831	0.100424	0.101985	0.149932	0.2039	0.169649	0.0923188	0.157536	0.181576	0.110208	0.0769524	0.0906216	0.0995554	0.181599	0.0832031	0.0852379	0.0875811	0.127304
100	0.134218	0.115863	0.290413	0.280184	0.156424	0.234933	0.24766	0.0900567	0.299524	0.147048	0.259447	0.203511	0.348361	0.135212	0.0968966	0.105362	0.0926171	0.0749255	0.18274	0.0938688	0.0762114	0.122695	0.0925557	0.126527	0.211582	0.267505	0.184108	0.172947	0.0679204	0.126567	0.147279	0.116469	0.265956	0.136894	0.151499	0.0617737	0.104815	0.079735	0.0528817	0.216719	0.129557	0.0542144	0.124821	0.200816	0.290684	0.143212	0.0964673	0.0983602	0.113846
120	0.124733	0.249622	0.0702544	0.176981	0.145079	0.175941	0.0812469	0.0459782	0.205028	0.101603	0.10841	0.195538	0.122868	0.088489	0.0552731	0.14848	0.0532462	0.0824959	0.190349	0.0902513	0.0458547	0.0580769	0.0962882	0.0659791	0.118883	0.286359	0.164147	0.233944	0.0511706	0.0594241	0.186253	0.0611833	0.226815	0.140933	0.152609	0.0247605	0.0544957	0.041589	0.0364231	0.129821	0.112134	0.0792975	0.150102	0.0832699	0.15706	0.237104	0.088458	0.178147	0.0850089
140	0.0912241	0.227514	0.0444778	0.096238	0.0813859	0.0989086	0.0382985	0.039339	0.0844119	0.107223	0.0618992	0.110491	0.125384	0.072041	0.0271364	0.10743	0.0471586	0.0394	0.140118	0.325127	0.0291355	0.0505921	0.142664	0.0437928	0.100355	0.126361	0.109061	0.111915	0.0459148	0.0795978	0.242709	0.0331561	0.148516	0.0872907	0.08947	0.0215154	0.0468055	0.0435394	0.0342866	0.0655239	0.0945672	0.111432	0.068615	0.0556281	0.0633896	0.169775	0.067241	0.144106	0.0634702
160	0.0735496	0.10589	0.0425914	0.062889	0.0827741	0.0543913	0.0319142	0.0492895	0.0544816	0.133007	0.0500981	0.0618075	0.0483177	0.0460053	0.0276756	0.0912682	0.0332747	0.0319413	0.0979101	0.113378	0.0394932	0.0307623	0.110166	0.0357284	0.055146	0.0597948	0.105478	0.0780965	0.0557676	0.0686609	0.111257	0.0380167	0.0978825	0.0758631	0.0848117	0.0237023	0.0417755	0.0517512	0.0286581	0.0391994	0.0931139	0.159286	0.0840896	0.041789	0.0611627	0.0776121	0.0638452	0.0810789	0.0601652
180	0.0569994	0.0616629	0.0528019	0.0395306	0.0593377	0.0368633	0.0265265	0.0818591	0.0417926	0.0727159	0.0497882	0.0440617	0.0226326	0.0432229	0.0350028	0.116357	0.0390105	0.0479624	0.0667119	0.0950144	0.0433697	0.0349568	0.0856296	0.042987	0.0509621	0.0396109	0.0618906	0.0541629	0.0525509	0.061094	0.0498263	0.035771	0.03498	0.0677018	0.0722006	0.0275797	0.0573885	0.0516546	0.0272452	0.0414962	0.0713113	0.159374	0.104567	0.0588163	0.0487685	0.060716	0.082785	0.0703526	0.0644798
Concave
Untreated
0	0.03067	0.0514645	0.164485	0.0404502	0.0978003	0.161849	0.0459555	0.0520533	0.0876614	0.0842083	0.227454	0.0534606	0.0614164	0.047449	0.0694313	0.221718	0.083097	0.0832547	0.0465788	0.0335262	0.0234395	0.217057	0.0682673	0.128855	0.0385793	0.0475598	0.11337	0.0451203	0.0359117	0.0663403	0.0582309	0.0312538	0.161749	0.027796	0.0989881	0.0953608	0.130169	0.0405197	0.0798896	0.166234	0.195518	0.119381	0.0449393	0.0856347	0.043067	0.112206	0.202109	0.116946	0.0734039
20	0.0300595	0.0515763	0.105094	0.0234799	0.0707285	0.128866	0.0283178	0.0635684	0.0835573	0.0657219	0.147726	0.0589999	0.0693335	0.0719192	0.07012	0.131417	0.0828021	0.267435	0.0526925	0.0545827	0.0488653	0.210383	0.109865	0.0825438	0.0218525	0.048651	0.259101	0.0602601	0.0410401	0.0597147	0.0620181	0.0320779	0.228528	0.0361125	0.100628	0.130414	0.130028	0.0548451	0.0496583	0.0652786	0.117111	0.0561842	0.0450271	0.146556	0.0442265	0.181889	0.27752	0.236171	0.0792595
40	0.0329268	0.0847394	0.0566811	0.0405336	0.0857726	0.190871	0.0306769	0.0735629	0.100298	0.0874382	0.0522959	0.132663	0.0613176	0.100633	0.0593875	0.067166	0.157428	0.262813	0.0636593	0.0426569	0.0759786	0.0647374	0.202138	0.0419521	0.0314932	0.0455457	0.194766	0.0931977	0.0508492	0.0527049	0.0598103	0.0417308	0.142913	0.0383165	0.0989535	0.153801	0.139084	0.0703772	0.0542504	0.0592067	0.0762861	0.053976	0.0619738	0.202974	0.0808367	0.157457	0.12601	0.183226	0.0957207
60	0.0279157	0.21264	0.0637418	0.0828425	0.0595419	0.0925075	0.05709	0.0880521	0.0975672	0.101461	0.0327301	0.275353	0.120471	0.224576	0.0660653	0.0505409	0.160576	0.0860936	0.110166	0.0466271	0.195125	0.0427624	0.191192	0.0609295	0.0726364	0.0698145	0.0871474	0.158645	0.134807	0.0586872	0.0701945	0.0864983	0.0567606	0.0495823	0.0598404	0.149686	0.0975399	0.0650709	0.0587218	0.0465629	0.0713925	0.0532382	0.194753	0.135149	0.0507378	0.107868	0.0315703	0.0707085	0.134168
80	0.0435887	0.255582	0.0480033	0.27842	0.0648652	0.0510945	0.0915544	0.149726	0.122167	0.169557	0.0295314	0.215121	0.212401	0.235614	0.080627	0.0477362	0.167102	0.0494013	0.135507	0.105399	0.253957	0.0273815	0.120194	0.117175	0.182417	0.153589	0.0581561	0.20565	0.261055	0.102874	0.153793	0.164885	0.042039	0.176176	0.0881778	0.120177	0.0846697	0.140798	0.0560543	0.0419574	0.0499616	0.0497406	0.364251	0.0765899	0.0579585	0.0720292	0.0209115	0.051354	0.262643
100	0.119768	0.123265	0.0620835	0.339849	0.0669958	0.0624539	0.171056	0.166399	0.110608	0.15575	0.0400898	0.0803003	0.199138	0.106885	0.0900754	0.0393821	0.0850723	0.0425938	0.221438	0.301477	0.226845	0.0289329	0.10339	0.0931584	0.323996	0.224715	0.0492838	0.202173	0.197461	0.172942	0.237796	0.300584	0.0426012	0.253107	0.19804	0.115288	0.048182	0.391665	0.0731425	0.0426082	0.0608184	0.0648531	0.104915	0.0750246	0.0977472	0.0599025	0.0272029	0.0428198	0.127737
120	0.292324	0.0651841	0.125031	0.0666654	0.0673326	0.0512031	0.27569	0.172183	0.11634	0.0890617	0.0442638	0.0481918	0.112082	0.0678374	0.230537	0.0445827	0.0510412	0.043732	0.170526	0.278009	0.0612853	0.0279697	0.0424933	0.107617	0.196088	0.215484	0.036553	0.0893808	0.122828	0.199272	0.17062	0.203876	0.0415991	0.250713	0.107391	0.0474064	0.038637	0.105408	0.148839	0.120895	0.0554947	0.116856	0.0421641	0.0640335	0.222184	0.0532234	0.0270516	0.0562529	0.0446174
140	0.330611	0.0561851	0.0977022	0.0443353	0.157657	0.0428671	0.158666	0.103921	0.109135	0.0825464	0.0845475	0.0387616	0.0555769	0.047854	0.173645	0.0725004	0.0631818	0.0378431	0.0936581	0.0693063	0.0497843	0.0315004	0.043934	0.117957	0.0608985	0.101932	0.0413378	0.0555832	0.0790482	0.131713	0.0748195	0.0606674	0.0547884	0.08658	0.0648043	0.04405	0.0514418	0.05236	0.216526	0.128926	0.0608532	0.189242	0.0548218	0.0492137	0.248479	0.0594745	0.0281889	0.0566152	0.0445893
160	0.0614659	0.0478993	0.112694	0.0429746	0.231506	0.0564395	0.095039	0.078481	0.0850037	0.0800475	0.113907	0.0436882	0.046848	0.0497825	0.0906805	0.103239	0.0666022	0.0435786	0.0591964	0.0348904	0.0412808	0.132219	0.0502586	0.120958	0.0334599	0.0451489	0.0469147	0.0448699	0.0410883	0.0894108	0.0544867	0.047173	0.067273	0.0538203	0.0841894	0.0484567	0.15008	0.0384363	0.183028	0.162096	0.117046	0.177148	0.0422156	0.0791901	0.111697	0.0837447	0.0573273	0.0689604	0.0644573
180	0.03067	0.0514645	0.164485	0.0404502	0.0978003	0.161849	0.0459555	0.0520533	0.0876614	0.0842083	0.227454	0.0534606	0.0614164	0.047449	0.0694313	0.221718	0.083097	0.0832547	0.0465788	0.0335262	0.0234395	0.217057	0.0682673	0.128855	0.0385793	0.0475598	0.11337	0.0451203	0.0359117	0.0663403	0.0582309	0.0312538	0.161749	0.027796	0.0989881	0.0953608	0.130169	0.0405197	0.0798896	0.166234	0.195518	0.119381	0.0449393	0.0856347	0.043067	0.112206	0.202109	0.116946	0.0734039
Convex
CK666 treated
0	0.185904	0.172549	0.197794	0.239473	0.217171	0.125236	0.258711	0.0738612	0.0616388	0.0675927	0.107301	0.181755	0.248588	0.0846618	0.124968	0.0732495	0.106404	0.176259	0.120183	0.193616	0.119408	0.0329576	0.100451	0.0910386	0.0661557	0.164095	0.0903261	0.0716732	0.259608	0.0690849	0.0952995	0.223368	0.0904014	0.209306	0.0787619	0.209293	0.229704	0.141199	0.144388	0.0757605	0.103683	0.200087	0.225365	0.235019	0.0640718	0.240942	0.194588	0.0798345	0.100788
20	0.185088	0.100846	0.144281	0.159967	0.0613388	0.104968	0.0674896	0.096242	0.0492269	0.0908778	0.0848117	0.104611	0.174235	0.0974247	0.0902305	0.043781	0.133833	0.154975	0.090747	0.170603	0.0886174	0.0475763	0.234132	0.100384	0.0665163	0.0916444	0.191221	0.0407194	0.205258	0.0655739	0.179095	0.206621	0.142501	0.15835	0.0891954	0.111391	0.088941	0.0931731	0.113498	0.0501995	0.0872043	0.15396	0.131878	0.120245	0.0623465	0.156493	0.133484	0.0669879	0.123705
40	0.146888	0.0720513	0.114074	0.0449857	0.0625079	0.0679519	0.0381837	0.176461	0.0317636	0.228478	0.0552178	0.0470067	0.0480123	0.178257	0.130243	0.0470555	0.0810672	0.0922626	0.0730587	0.097727	0.0515873	0.0633019	0.166119	0.206929	0.0889739	0.0505596	0.149031	0.0347603	0.0892537	0.038622	0.203264	0.0822107	0.152232	0.0455708	0.0822551	0.0651792	0.0456329	0.0728272	0.0806948	0.0363452	0.0723187	0.0853303	0.0633951	0.082906	0.0695428	0.089718	0.0808918	0.0682035	0.115997
60	0.109764	0.0888018	0.0669708	0.0402503	0.0591565	0.0630441	0.0353652	0.165204	0.046061	0.165823	0.0595526	0.0463988	0.0440248	0.137523	0.0968798	0.0644918	0.0691745	0.0560758	0.0630153	0.0515962	0.0756035	0.11299	0.0968984	0.140677	0.141281	0.0608561	0.109822	0.033771	0.0450717	0.0403037	0.12455	0.0333286	0.112152	0.0429648	0.10929	0.0486846	0.0351543	0.0582586	0.0636192	0.0382387	0.0804831	0.068054	0.0506205	0.050971	0.0936496	0.0445861	0.0660649	0.0711019	0.10521
80	0.0403705	0.0821096	0.0497458	0.0357963	0.0382855	0.0618141	0.0325516	0.128829	0.0960952	0.141467	0.0755862	0.0331913	0.0443017	0.100976	0.0764078	0.0925923	0.0490351	0.0650793	0.062583	0.0240301	0.0728175	0.227235	0.0669986	0.0790096	0.262008	0.0474044	0.0941898	0.0489113	0.0227292	0.0881097	0.0642839	0.0401664	0.0691948	0.0419898	0.117312	0.0495006	0.0354996	0.0617376	0.0665868	0.0529206	0.11032	0.055794	0.0445134	0.0434334	0.149678	0.0368444	0.0481744	0.0773464	0.12394
100	0.0341648	0.0613967	0.0492489	0.0443429	0.0409342	0.0799707	0.0353498	0.0839043	0.2026	0.0935752	0.102814	0.0376623	0.0375169	0.0920543	0.0913554	0.149384	0.0586912	0.0559072	0.0620565	0.0259431	0.0855564	0.233554	0.0607049	0.0515004	0.110626	0.0803233	0.0873061	0.229725	0.0195531	0.213128	0.0474595	0.0302111	0.0692235	0.0358347	0.117177	0.0591792	0.0458482	0.0696667	0.095684	0.10044	0.131795	0.0361548	0.052683	0.0573367	0.165083	0.042274	0.0612231	0.131581	0.0759467
120	0.0283714	0.0664163	0.0481883	0.054804	0.0507493	0.116904	0.0539093	0.074657	0.262861	0.0494265	0.149953	0.041288	0.0423832	0.0719205	0.0631407	0.226596	0.0900077	0.0496046	0.0698429	0.043225	0.154572	0.159581	0.0518985	0.0835769	0.0712939	0.0685088	0.0769191	0.198732	0.0221376	0.216444	0.0636823	0.0399552	0.113702	0.0563189	0.109799	0.0602946	0.0503973	0.0768724	0.0794536	0.21895	0.137554	0.0426102	0.0522204	0.0514397	0.143671	0.0394817	0.0572993	0.207732	0.0722781
140	0.0341654	0.0655613	0.0517667	0.0644877	0.051901	0.137594	0.0536656	0.0724995	0.105181	0.0386459	0.147869	0.104991	0.0526267	0.0821537	0.0667349	0.143463	0.152728	0.0703302	0.164283	0.0698838	0.137014	0.0559042	0.0547958	0.0796153	0.0591669	0.114771	0.0538818	0.158428	0.0230711	0.111422	0.0561283	0.0480254	0.0764497	0.0688171	0.11162	0.0767	0.0686376	0.112436	0.0897714	0.201811	0.0845489	0.0599927	0.0521977	0.0516339	0.104798	0.0419103	0.0720191	0.122692	0.104369
160	0.0493802	0.11772	0.0801365	0.0764211	0.200784	0.11728	0.166063	0.0544808	0.0829343	0.056521	0.109595	0.221342	0.0597238	0.0703681	0.135072	0.0861377	0.152654	0.103246	0.174048	0.129759	0.0954146	0.0339426	0.0675507	0.0762299	0.0678221	0.157743	0.0569763	0.111606	0.0537094	0.0882271	0.0709378	0.0727449	0.083743	0.131542	0.105828	0.110485	0.170482	0.17263	0.121916	0.149574	0.0884098	0.0979293	0.101761	0.0719962	0.0830875	0.0668071	0.0916672	0.0946866	0.0769771
180	0.185904	0.172549	0.197794	0.239473	0.217171	0.125236	0.258711	0.0738612	0.0616388	0.0675927	0.107301	0.181755	0.248588	0.0846618	0.124968	0.0732495	0.106404	0.176259	0.120183	0.193616	0.119408	0.0329576	0.100451	0.0910386	0.0661557	0.164095	0.0903261	0.0716732	0.259608	0.0690849	0.0952995	0.223368	0.0904014	0.209306	0.0787619	0.209293	0.229704	0.141199	0.144388	0.0757605	0.103683	0.200087	0.225365	0.235019	0.0640718	0.240942	0.194588	0.0798345	0.100788
Concave
CK666 treated
0	0.182442	0.0763786	0.216168	0.261733	0.194394	0.203168	0.112874	0.19012	0.24445	0.167499	0.123882	0.176011	0.163554	0.208422	0.231176	0.108232	0.0925806	0.115945	0.121145	0.12084	0.106354	0.30013	0.204353	0.246512	0.0717585	0.255519	0.107131	0.140651	0.224261	0.145547	0.24886	0.148848	0.0981899	0.169861	0.258576	0.25125	0.140382	0.269231	0.0667563	0.183013	0.26421	0.160009	0.110828	0.117679	0.185711	0.239451	0.254315	0.16562	0.0942244
20	0.0729986	0.12677	0.165336	0.212066	0.077381	0.135293	0.0918589	0.0954178	0.09779	0.31551	0.201595	0.102631	0.225098	0.172843	0.0877681	0.0812858	0.0693943	0.175511	0.0967852	0.101305	0.0809568	0.109774	0.165691	0.146417	0.0623907	0.155158	0.095305	0.111795	0.148883	0.18696	0.0979605	0.1315	0.137548	0.120401	0.0626758	0.0442074	0.0602676	0.0679372	0.254974	0.0691028	0.117372	0.121845	0.128926	0.225356	0.0841637	0.0851325	0.0794756	0.0923789	0.119781
40	0.072615	0.0891497	0.0545946	0.0385286	0.0440074	0.0683701	0.0904188	0.054244	0.058558	0.0916301	0.122052	0.0449101	0.129405	0.0715453	0.0589167	0.0901352	0.0603331	0.136101	0.0726448	0.0664525	0.0783377	0.0473568	0.0622594	0.054214	0.0600061	0.0482837	0.0715586	0.0622226	0.0827934	0.123434	0.039362	0.0785008	0.080679	0.0943358	0.045094	0.0205125	0.0431473	0.0534964	0.293947	0.045364	0.0537569	0.0897387	0.157807	0.135469	0.0549642	0.0730722	0.0475097	0.0637497	0.106458
60	0.0605518	0.0804385	0.0584889	0.0273544	0.0477233	0.0558317	0.053222	0.0545054	0.0640751	0.0423147	0.0835403	0.0355396	0.0779281	0.0423574	0.0405061	0.120745	0.0481676	0.17258	0.0547393	0.0545071	0.0663951	0.0288249	0.057779	0.0470275	0.0940309	0.0358442	0.0803299	0.0418305	0.0362417	0.0903503	0.0289227	0.0740604	0.0742864	0.119758	0.0374838	0.0206364	0.0345501	0.0404346	0.131869	0.0377613	0.034659	0.0759602	0.144576	0.0757119	0.046726	0.0525749	0.0403611	0.0567682	0.106326
80	0.0605335	0.0679253	0.0505613	0.0333327	0.0430352	0.0471938	0.0662663	0.0430305	0.0476692	0.0443518	0.0656384	0.034439	0.0497425	0.0369699	0.0405913	0.116173	0.0609228	0.0853689	0.0443484	0.0324178	0.0576984	0.0338762	0.0521849	0.0301864	0.0725842	0.0274743	0.0747396	0.0307526	0.0404215	0.0602728	0.0316871	0.0747766	0.118436	0.0595707	0.0359798	0.0209139	0.0362297	0.0451636	0.0479409	0.0311873	0.0271094	0.0707754	0.0861821	0.0817739	0.0592023	0.0560768	0.0480587	0.0597939	0.0922146
100	0.0573561	0.0667704	0.063107	0.0372161	0.0568442	0.0500047	0.114823	0.0578166	0.0422987	0.0372487	0.0459849	0.0450718	0.0366844	0.0436961	0.0369528	0.0661111	0.0564248	0.0568503	0.0573698	0.0473969	0.0969146	0.0334158	0.0494495	0.0360799	0.0959539	0.0387835	0.0909618	0.0392951	0.0394777	0.0490374	0.0484217	0.0700005	0.146371	0.0597899	0.0437857	0.0195839	0.0356017	0.0453933	0.0345759	0.0448771	0.0253384	0.0683786	0.0650277	0.0604066	0.0652784	0.0326843	0.0567827	0.0590542	0.106048
120	0.0709244	0.132109	0.0647341	0.0512721	0.0634227	0.057667	0.137239	0.0745691	0.0550534	0.037848	0.0698342	0.0701097	0.043709	0.0544039	0.0753351	0.082662	0.0772355	0.0453723	0.123642	0.0825196	0.103853	0.0308951	0.0504267	0.0413239	0.208603	0.0402276	0.14608	0.0358679	0.0394097	0.0451349	0.0434354	0.0663018	0.10058	0.0655069	0.0400023	0.0332393	0.0546173	0.0393236	0.0379985	0.0858539	0.0327356	0.06809	0.064214	0.0424441	0.0596383	0.0492998	0.0406711	0.0704507	0.0950888
140	0.0999049	0.15664	0.0544509	0.0327117	0.0967912	0.0755509	0.0948575	0.094086	0.0657513	0.0394136	0.0737768	0.136433	0.0390463	0.0537845	0.0822848	0.112031	0.314126	0.0449313	0.132388	0.18413	0.102108	0.0386944	0.0541135	0.0558301	0.133924	0.0495904	0.117141	0.0877722	0.0390623	0.0692882	0.0532219	0.0898378	0.0826591	0.0476065	0.0586766	0.0576651	0.0864292	0.0616024	0.0330722	0.139838	0.0437306	0.0808765	0.0660961	0.0444446	0.108304	0.0528693	0.0605475	0.0911123	0.0936151
160	0.140232	0.12744	0.0563907	0.044052	0.182006	0.103753	0.125567	0.14609	0.0799038	0.0566859	0.0898139	0.178844	0.0712789	0.107556	0.115293	0.114395	0.128234	0.0513955	0.175793	0.189591	0.201029	0.0769034	0.0993904	0.0958969	0.128989	0.0935992	0.109622	0.309162	0.125188	0.0844276	0.159268	0.117326	0.0630601	0.0933088	0.15915	0.280741	0.368394	0.108187	0.03211	0.179989	0.136877	0.104318	0.0655151	0.0990359	0.150302	0.119389	0.117964	0.175452	0.0920197
180	0.182442	0.0763786	0.216168	0.261733	0.194394	0.203168	0.112874	0.19012	0.24445	0.167499	0.123882	0.176011	0.163554	0.208422	0.231176	0.108232	0.0925806	0.115945	0.121145	0.12084	0.106354	0.30013	0.204353	0.246512	0.0717585	0.255519	0.107131	0.140651	0.224261	0.145547	0.24886	0.148848	0.0981899	0.169861	0.258576	0.25125	0.140382	0.269231	0.0667563	0.183013	0.26421	0.160009	0.110828	0.117679	0.185711	0.239451	0.254315	0.16562	0.0942244
[truncated: 37 more columns]
