# Supplementary material for: Edge curvature drives endoplasmic reticulum reorganization and dictates epithelial migration mode
Source: Nat Cell Biol. 2025 Aug 18;27(10):1660–75. doi: 10.1038/s41556-025-01729-3 (PMC12527913; doi:10.1038/s41556-025-01729-3)
Supplement: Supplementary file 34 — Statistics source data. [file 41556_2025_1729_MOESM34_ESM.xlsx]

## Sheet: Fig E10d
WT Convex	Rtn2b Convex	WT Concave	Rtn2b Concave
1.06361	0.783434	0.760874	0.988501
1.27326	0.915723	0.746547	1.0736
1.18114	1.24298	1.69248	0.992438
0.871351	1.18323	0.544944	1.05793
1.0688	1.24173	0.603959	0.518128
0.818461	0.970314	1.22657	0.883313
1.13071	1.07913	0.948922	0.718791
0.854059	1.32179	1.05668	0.940836
1.3836	1.02654	1.02825	1.26813
0.918768	1.00735	0.804381	1.11903
0.817123	1.21621	1.03925	1.66875
0.926569	1.13138	0.811408	1.31637
1.54715	0.830151	0.848285	0.579701
0.819724	0.879478	0.606634	0.209807
0.906954	1.00315	0.512258	0.66534
0.989811	0.686535	1.1597	0.515891
0.700408	0.859876	0.538733	0.419456
1.35589	0.817686	0.846105	1.31518
1.0397	0.820064	0.792535	0.963554
0.843438	1.27776	0.794892	0.744904
1.49282	1.0254	0.928284	0.658544
1.1143	1.34219	0.89379	1.5988
0.832083	1.10844	0.977832	0.845669
0.992367	1.59762	0.896102	1.01569
0.781418	1.40629	0.956752	0.841603
0.963294	0.785416	0.343831	1.15097
0.769505	0.856698	0.621054	0.826853
1.00491	0.947622	0.586001	0.710003
1.00043	0.651296	0.653447	0.542934
0.945089	0.873812	0.323792	0.677461
0.84223	0.554107	0.786546	1.09364
1.34835	1.52777	0.776085	0.816459
1.20953	1.42525	1.19253	0.633284
1.55588	1.21128	1.51616	1.0977
1.00225	0.935178	0.179872	0.712632
0.521169	1.1473	0.636204	0.636964
1.09215	1.16901	0.517497	1.408
0.834851	1.25855	0.418857	0.75735
1.33736	0.624467	0.343097	0.955467
0.537599	1.02045	0.537779	0.487044
0.827755	1.16396	0.519725	0.541977
1.04133	0.832943	0.918414	0.867017
1.1583	0.286049	0.556202	1.10195
0.699581	0.722214	0.336988	0.698328
0.764119	0.974953	0.686233	0.544781
1.06811	0.716677	0.589384	0.918292
	1.23347	0.463983	1.87688
	0.977786	0.677502	1.22962
	1.61326	0.707304	0.938023
	1.44646	0.959422	0.468521
	1.4054	0.62866	1.15281
	1.09742	0.538638	1.47893
		0.799422	0.881618
		0.805821	0.604116
		1.36677	0.726582
		0.770525	0.483933
			1.15119
			1.01313
			0.297138

## Sheet: Fig E10e
WT Convex	Rtn3S Convex	WT Concave	Rtn3S Concave
1.10597	1.30771	0.525716	0.606596
0.946484	1.2327	0.710901	1.01206
0.708988	1.50603	0.590031	0.679636
1.33043	0.92774	0.445966	0.982856
1.012	0.603113	0.856221	1.11577
0.875498	1.29343	1.1774	0.57245
1.11008	1.02613	1.00402	0.177056
0.899513	1.36978	0.788876	0.970954
0.924792	1.4762	1.20057	1.07483
1.42125	1.06624	0.584721	0.731083
1.19837	0.822225	0.846175	0.837448
0.881381	1.34842	0.526138	0.943192
0.972183	1.1644	0.951682	0.655107
1.09311	0.697524	0.861346	0.830485
0.84648	1.20463	0.5321	0.685256
1.6994	1.02379	0.683407	0.695906
0.976697	1.26295	0.808629	0.849695
0.767783	1.32533	0.968569	0.770043
1.31935	1.44178	0.660897	0.358233
1.31762	0.863082	0.838529	1.03636
0.982893	0.861376	0.959391	1.22714
1.28061	0.765044	0.844777	0.833997
0.867364	1.34214	0.441486	0.639173
0.918499	0.519856	1.00352	0.425
1.0857	1.20953	0.58809	0.951437
0.838138	0.646746	0.617129	0.923973
1.30473	0.833445	1.03051	0.776691
0.754611	0.993898	0.658743	0.877609
1.05218	0.761149	0.882434	0.512671
0.770213	1.06171	0.824792	1.31641
1.92197	0.862643	1.01616	0.916797
0.962608	0.990108	0.485178	1.06956
1.13996	1.10216	1.04763	0.985814
1.15711	1.15089	0.26012	0.745764
1.31216	1.3017	0.679611	0.958151
1.26006	1.01258	0.357622	1.33683
1.03994	1.23349	1.01055	1.14181
0.826768	0.626097	1.1034	1.21994
1.07363	0.907651	0.77168	0.770718
1.01674	1.73619	0.485894	0.735161
1.55227	1.8835	0.694663	0.637887
1.0989	1.03823	0.613856	0.668364
1.08758	1.43765	0.325172	0.335668
0.756359	1.27717	0.884173	0.580073
0.539036	0.908703	1.24049	0.799539
0.612401	1.29295	0.968144	0.421395
1.17828	0.847454	0.659705	0.788395
1.16518	0.90775	0.450766	0.872915
1.16718	1.23495	0.935757	0.360668
1.21006	1.53403	0.586874	0.301236
0.979074	1.34879	0.341708	0.845927
0.685371	1.09978	0.5001	0.501514
0.928563	0.638296	0.542102	0.443405
1.304	1.45894	0.620156	1.47261
0.729372	1.31481	0.471551	0.478197
1.00281	1.01545	0.533171	0.734709
1.37653	0.928115	0.577084	0.745728
0.549283	0.74661	0.491651	0.565964
1.02693	1.06186	0.618753	0.957875
0.674803	0.937127	0.381212	0.39208
0.840011	0.524564	0.492236	0.995101
1.01468	0.691274	0.748433	0.453155
0.970032	1.04311	0.498356	0.645293
1.17571	0.912742	0.443104	0.799919
1.6277	0.80286		0.894979
1.08268	1.20716		0.749128
1.51107	1.08585		0.412557
0.954616	0.810714		0.395919
0.986463	1.05743		0.371904
1.11728	0.680457		0.879664
	1.39278

## Sheet: Fig E10f 
WT Convex	Rtn4b Convex	WT Concave	Rtn4b Concave
1.05767	1.01873	0.862107	0.64243
1.27797	0.906298	0.950467	0.866295
0.931706	0.861336	0.59685	0.791101
1.11237	0.935561	0.913583	0.967941
1.18896	1.25735	0.872453	0.955163
1.2477	0.848644	0.731392	0.727916
1.15716	1.00688	0.780148	0.8132
0.884379	0.769336	1.20356	0.873097
1.22217	1.72205	1.05501	0.791853
0.843011	1.01416	0.761594	0.696923
0.803135	1.41157	0.572081	1.0406
1.37753	0.994094	0.594045	0.639419
1.11841	1.00889	0.888662	1.17623
1.02264	1.81742	0.611968	1.28719
1.0149	0.985361	0.763487	1.07018
1.1903	0.887578	0.625199	0.489538
1.4233	1.38486	0.644088	1.09839
0.70094	1.55524	0.561028	1.52406
0.906698	0.8411	0.733638	0.686245
1.02168	1.00621	0.496538	1.25139
1.23369	0.655913	0.333138	0.566391
0.951195	1.02355	0.700083	0.91711
1.75467	0.82051	0.701655	0.899477
1.15409	1.09529	0.553928	0.745287
0.946148	0.976616	0.546955	0.713415
0.959462	1.29448	0.633532	0.678887
0.919387	0.676175	0.566442	1.73433
1.15688	1.16228	0.475176	0.860224
1.13172	1.05849	0.219746	0.792099
1.00995	1.25334	0.441734	0.474999
0.80898	0.811851	0.601054	0.536241
1.4513	0.700292	0.663012	1.14153
0.884495	0.656565	1.06961	0.492557
1.26852	1.35547	0.785184	1.62126
0.767536	0.824479	0.779557	1.3295
1.11949	0.678264	0.955138	0.989817
1.39891	0.941144	0.627093	0.691234
1.40234	0.836642	0.449258	0.861456
0.750467	1.18437	0.640134	0.856308
1.14457	0.662689	1.09784	0.701166
	0.797968	0.530533	1.21199
	1.14367	0.964161	0.369469
	0.823416	0.724835	1.02776
	0.890108	0.636336	0.681168
	1.1355	0.856412	0.814322
	0.886368	0.218579	0.789636
	0.68089	1.04976	0.699863
		0.571714	0.968144
		0.690583	1.08427
		0.899372	0.545513
		0.541765
		0.456337
		0.62566
